# Supplementary material for: The Effect of Oseltamivir on the Disease Progression of Lethal Influenza A Virus Infection: Plasma Cytokine and miRNA Responses in a Mouse Model
Source: Dis Markers. 2016 Mar 8;2016:9296457. doi: 10.1155/2016/9296457 (PMC4824134; doi:10.1155/2016/9296457)
Supplement: Supplementary file 1 — ESM_1.docx Effect of therapeutic oseltamivir treatment on cytokine levels in lethal influenza A virus infected mice. Changes in cytokine concentrations [TNF-α (a), IL-1β (b), and IL-12p70 (c)] over time in plasma samples of mice infected with 100 TCID50 lethal mouse adapted influenza A/Puerto Rico/8/34 (H1N1) virus and treated therapeutically either with oseltamivir phosphate or water. Therapeutic groups (Δ) were administered 24 h post-infection with oseltamivir 10 mg/kg by oral gavage twice daily for 5 days. An infected group (■) gavaged with distilled water was added as control for each experiment. On day 1 – 10 post-infection, plasma samples were collected from sacrificed mice and cytokine levels were measured by Mesoscale ELISA. Levels were indicated as pg/ml of plasma. For the purpose of analysis, cytokine levels below the detection limit were set to the lower limit of detection in each case. (DOCX 164 kb). ESM_2.xlsx Global rodent miRNA expression profile of healthy and A/Puerto Rico/8/34(H1N1) (PR8) virus (100 and 1000 TCID50) infected Balb/c mouse plasma samples. (XLSX 135 kb). ESM_3.xlsx Selected candidate miRNA expression profile comparison of Balb/c mice infected with 1000 TCID50 of mouse adapted A/Puerto Rico/8/34(H1N1) (PR8) virus and prophylactically treated with oseltamivir phosphate. (XLSX 287 kb). ESM_4.xlsx Selected candidate miRNA expression profile comparison of Balb/c mice infected with 1000 TCID50 of mouse adapted A/Puerto Rico/8/34(H1N1) (PR8) virus and therapeutically treated with oseltamivir phosphate. (XLSX 307 kb). ESM_5.xlsx Selected candidate miRNA expression profile comparison of Balb/c mice infected with 100 TCID50 of mouse adapted A/Puerto Rico/8/34(H1N1) (PR8) virus and therapeutically treated with oseltamivir phosphate. (XLSX 379 kb). [file 9296457.f1.zip]

Archive with 6 entries (5 files):
- 9296457.f1/
- 9296457.f1/ESM_1.docx
- 9296457.f1/ESM_2.xlsx
- 9296457.f1/ESM_3.xlsx
- 9296457.f1/ESM_4.xlsx
- 9296457.f1/mat.9296457.v1.xlsx
