# Supplementary material for: The Effect of Oseltamivir on the Disease Progression of Lethal Influenza A Virus Infection: Plasma Cytokine and miRNA Responses in a Mouse Model
Source: Dis Markers. 2016 Mar 8;2016:9296457. doi: 10.1155/2016/9296457 (PMC4824134; doi:10.1155/2016/9296457)
Supplement: Supplementary file 1 — ESM_1.docx Effect of therapeutic oseltamivir treatment on cytokine levels in lethal influenza A virus infected mice. Changes in cytokine concentrations [TNF-α (a), IL-1β (b), and IL-12p70 (c)] over time in plasma samples of mice infected with 100 TCID50 lethal mouse adapted influenza A/Puerto Rico/8/34 (H1N1) virus and treated therapeutically either with oseltamivir phosphate or water. Therapeutic groups (Δ) were administered 24 h post-infection with oseltamivir 10 mg/kg by oral gavage twice daily for 5 days. An infected group (■) gavaged with distilled water was added as control for each experiment. On day 1 – 10 post-infection, plasma samples were collected from sacrificed mice and cytokine levels were measured by Mesoscale ELISA. Levels were indicated as pg/ml of plasma. For the purpose of analysis, cytokine levels below the detection limit were set to the lower limit of detection in each case. (DOCX 164 kb). ESM_2.xlsx Global rodent miRNA expression profile of healthy and A/Puerto Rico/8/34(H1N1) (PR8) virus (100 and 1000 TCID50) infected Balb/c mouse plasma samples. (XLSX 135 kb). ESM_3.xlsx Selected candidate miRNA expression profile comparison of Balb/c mice infected with 1000 TCID50 of mouse adapted A/Puerto Rico/8/34(H1N1) (PR8) virus and prophylactically treated with oseltamivir phosphate. (XLSX 287 kb). ESM_4.xlsx Selected candidate miRNA expression profile comparison of Balb/c mice infected with 1000 TCID50 of mouse adapted A/Puerto Rico/8/34(H1N1) (PR8) virus and therapeutically treated with oseltamivir phosphate. (XLSX 307 kb). ESM_5.xlsx Selected candidate miRNA expression profile comparison of Balb/c mice infected with 100 TCID50 of mouse adapted A/Puerto Rico/8/34(H1N1) (PR8) virus and therapeutically treated with oseltamivir phosphate. (XLSX 379 kb). [file 9296457.f1.zip › 9296457.f1/ESM_2.xlsx]

## Sheet: ESM_2
		The effect of oseltamivir on the disease progression of lethal influenza A virus infection: Plasma cytokine and miRNA responses in a mouse model
		Ashok K Chockalingam1, Salaheldin Hamed2, David G Goodwin5, Barry A Rosenzweig1, Eric Pang3, Michael T Boyne 2nd4# and Vikram Patel1*
		Author affiliations
		1DARS/OCP/OTS/CDER, 2OCP/OTS/CDER, 3OPQ/OLDP/CDER, 4DPA/OTR/OPS/CDER, 5DMD/OIR/CDRH, US Food and Drug Administration, Silver Spring, Maryland 20993 USA.
		# Present address: BioTechLogic, 717, Indian road, Glenview, IL 60025 USA.
		*E-mail address for corresponding author: Vikram.Patel@fda.hhs.gov

## Sheet: PR8 virus
			PR8 (H1N1) - 100 TCID50 dose group									PR8 (H1N1) - 1000 TCID50 dose group
			Day 1		Day 3		Day 7		Day 9			Day 1		Day 3		Day 5		Day 7
	Well	Target Name	minus ΔΔCT	2-ΔΔCT	minus ΔΔCT	2-ΔΔCT	minus ΔΔCT	2-ΔΔCT	minus ΔΔCT	2-ΔΔCT		minus ΔΔCT	2-ΔΔCT	minus ΔΔCT	2-ΔΔCT	minus ΔΔCT	2-ΔΔCT	minus ΔΔCT	2-ΔΔCT
	1	mmu-let-7b	1.32105	2.49848	-0.815011	0.568404	-0.745613	0.596415	-1.8384	0.279632		0.722387	1.64991	-0.442753	0.735729	1.04638	2.06534	-0.745678	0.596387
	2	mmu-let-7c	1.62999	3.09512	-0.442903	0.735653	-0.23862	0.847556	-1.19883	0.435629		0.837	1.78633	0.0838312	1.05983	1.27773	2.42457	-0.179526	0.882993
	3	mmu-let-7d	2.55035	5.85775	-1.11171	0.462747	-1.62009	0.325314	-2.21228	0.215793		1.38935	2.6196	-0.78377	0.580847	-0.00988846	0.993169	-0.674763	0.626435
	4	mmu-let-7e	2.71623	6.57153	0.701764	1.62649	-1.24868	0.420833	-1.60838	0.327967		0.709678	1.63544	-1.85296	0.276823	1.99904	3.99735	-1.63276	0.322472
	5	mmu-let-7g	2.45891	5.49801	0.282845	1.21659	-0.0115847	0.992002	-1.10658	0.464392		1.15668	2.22943	0.36252	1.28567	0.856054	1.81008	-0.378269	0.76936
	6	mmu-let-7i	1.93032	3.81139	-0.406351	0.75453	-0.388212	0.764076	-1.54464	0.342782		1.20012	2.29759	-0.379347	0.768785	0.731235	1.66006	-0.432375	0.741041
	7	mmu-miR-1	3.19026	9.12774	0.482037	1.39671	-0.23512	0.849614	-1.0915	0.469272		1.00266	2.00369	1.50392	2.83611	0.638778	1.55701	-0.722218	0.606165
	8	rno-miR-1	3.10223	8.58747	0.845534	1.79693	-0.100488	0.932717	-0.983711	0.505677		0.997873	1.99705	1.54687	2.92183	0.640895	1.5593	-0.556227	0.680078
	9	mmu-miR-7a	1.58483	2.99972	0.180316	1.13313	0.214455	1.16027	-2.63247	0.161268		1.31912	2.49514	0.130578	1.09473	1.1823	2.26938	-0.025923	0.982192
	10	mmu-miR-7b	1.33113	2.516	-0.992555	0.502587	-0.712604	0.610218	-1.11743	0.460916		0.740526	1.67078	-0.0287519	0.980268	0.914506	1.88492	0.173166	1.12753
	11	U6 snRNA	-2.53669	0.172338	0.59409	1.50952	-0.145805	0.903875	0.317752	1.24639		-1.87232	0.273134	-1.07674	0.4741	2.55917	5.8937	-0.580961	0.668518
	12	U6 snRNA	-2.53669	0.172338	0.59409	1.50952	-0.145805	0.903875	0.317752	1.24639		-1.87232	0.273134	-1.07674	0.4741	2.55917	5.8937	-0.580961	0.668518
	13	mmu-miR-10a	1.16177	2.23732	-0.31261	0.805184	-0.0103716	0.992837	-0.567241	0.674906		0.322517	1.25051	0.331643	1.25845	2.23809	4.71773	-0.135697	0.91023
	14	mmu-miR-15a	0.984951	1.97925	-0.549766	0.683131	-0.349513	0.784849	-1.50108	0.353288		1.35815	2.56357	-0.104937	0.929845	0.913898	1.88413	0.319681	1.24805
	15	mmu-miR-15b	0.431642	1.34877	-3.0553	0.1203	-2.07028	0.238114	-2.46386	0.181262		1.13706	2.19932	-2.16476	0.223019	0.0694115	1.04929	-1.2452	0.421849
	16	mmu-miR-16	1.65351	3.14597	-0.0327105	0.977582	-0.368027	0.774841	-0.429732	0.7424		0.858375	1.813	-0.766576	0.587811	0.619743	1.5366	-0.443134	0.735535
	17	mmu-miR-18a	0.932512	1.9086	-0.700548	0.615339	0.0878817	1.06281	-0.902028	0.535134		1.01527	2.02128	0.14495	1.10569	0.687265	1.61023	0.0190886	1.01332
	18	mmu-miR-19a	-0.426995	0.74381	-1.85997	0.275482	-0.127523	0.915402	-0.318231	0.802053		0.667412	1.58822	-0.561675	0.677515	-0.245423	0.843568	0.0577887	1.04087
	19	mmu-miR-19b	-0.225622	0.855226	-1.73006	0.30144	0.0813223	1.05799	-0.659587	0.633059		0.750854	1.68279	-0.233838	0.85037	0.33806	1.26406	-0.229315	0.85304
	20	mmu-miR-20a	1.12895	2.18699	-1.03048	0.489546	0.00365696	1.00254	-0.876268	0.544775		1.22631	2.33968	0.0973906	1.06984	0.760537	1.69412	-0.0325796	0.977671
	21	mmu-miR-20b	1.07257	2.10318	-1.4283	0.371569	-0.145687	0.903949	-0.488361	0.712835		0.881183	1.84189	0.0147871	1.0103	0.392652	1.3128	-0.0389139	0.973387
	22	mmu-miR-21	1.5985	3.02827	-0.0389093	0.973391	1.43128	2.69686	-0.204799	0.86766		1.43221	2.69859	0.658618	1.57857	1.88658	3.69757	0.991947	1.98887
	23	mmu-miR-23b	3.43811	10.8386	2.74114	6.68596	1.82118	3.5337	-0.674394	0.626595		1.56126	2.95111	1.59078	3.01212	2.4089	5.3107	1.62443	3.08321
	24	mmu-miR-24	-2.31511	0.200948	-2.93444	0.130812	-0.486581	0.713714	-0.201929	0.869388		-0.104744	0.92997	-1.43755	0.369193	-0.424622	0.745034	-0.375038	0.771085
	25	mmu-miR-25	-0.459002	0.727489	-2.12492	0.229264	-0.811832	0.569658	-1.74416	0.298507		0.582454	1.49739	-0.915137	0.530294	0.328548	1.25575	-0.132734	0.912101
	26	mmu-miR-26a	2.20551	4.61238	-1.53984	0.343923	-0.600534	0.65951	-1.42951	0.371258		1.21452	2.32064	-0.720952	0.606697	0.542691	1.45669	-0.680151	0.6241
	27	mmu-miR-26b	0.108789	1.07832	-2.52541	0.17369	-0.839158	0.55897	-1.06451	0.478135		0.698814	1.62317	-1.26695	0.415539	-0.516042	0.699288	-0.639704	0.641845
	28	mmu-miR-27a	1.26715	2.40686	0.0581041	1.0411	0.61809	1.53484	-0.325982	0.797755		0.952049	1.93462	0.558172	1.4724	1.40268	2.64392	0.399694	1.31923
	29	mmu-miR-27b	1.35198	2.55262	0.481701	1.39639	0.393988	1.31402	-1.02492	0.491439		0.532593	1.44653	0.860952	1.81624	1.12499	2.181	-0.219322	0.858969
	30	U6 snRNA	-2.53669	0.172338	0.59409	1.50952	-0.145805	0.903875	0.317752	1.24639		-1.87232	0.273134	-1.07674	0.4741	2.55917	5.8937	-0.580961	0.668518
	31	U6 snRNA	-2.53669	0.172338	0.59409	1.50952	-0.145805	0.903875	0.317752	1.24639		-1.87232	0.273134	-1.07674	0.4741	2.55917	5.8937	-0.580961	0.668518
	32	mmu-miR-28	0.209848	1.15657	-3.00905	0.124218	-0.861541	0.550364	-2.06607	0.23881		0.652262	1.57163	-2.07012	0.23814	0.898439	1.86405	-0.862496	0.55
	33	mmu-miR-29b	5.09873	34.2666	-0.52095	0.696913	-0.796953	0.575564	-1.20659	0.433292		2.63453	6.20972	2.57913	5.97579	2.69572	6.47877	1.14563	2.21243
	34	mmu-miR-29c	-0.310026	0.806627	-8.50282	0.00275673	-0.655198	0.634988	-0.767831	0.5873		-0.0800478	0.946026	-0.35431	0.782244	0.46281	1.37822	-0.563233	0.676784
	35	mmu-miR-30b	1.59263	3.01599	-0.662942	0.631589	-0.418973	0.747957	-1.61308	0.3269		1.13871	2.20183	0.0305056	1.02137	0.22319	1.16731	0.102821	1.07387
	36	mmu-miR-30c	-0.652079	0.636363	-3.31161	0.100718	-1.05532	0.481192	-1.54136	0.343561		0.459144	1.37473	-1.37763	0.384851	-1.32338	0.399597	-0.450131	0.731977
	37	mmu-miR-30d	0.256824	1.19485	-0.932622	0.523905	-0.0425104	0.970964	-0.787156	0.579485		0.400587	1.32004	-0.461197	0.726383	1.08855	2.1266	0.122633	1.08872
	38	mmu-miR-34a	-0.596914	0.661166	0.338608	1.26454	0.772639	1.70839	-0.12615	0.916274		0.42482	1.3424	0.752696	1.68494	0.380986	1.30223	0.139118	1.10123
	39	mmu-miR-34c	-1.46069	0.36332	-1.8347	0.28035	-0.644899	0.639538				-2.27357	0.206817	1.18959	2.28088	1.41191	2.66089	-1.46141	0.363137
	40	mmu-miR-93	0.98246	1.97583	-0.411687	0.751744	-0.276586	0.825542	-0.868871	0.547575		0.947767	1.92888	-0.116665	0.922317	0.786346	1.7247	-0.044842	0.969396
	41	mmu-miR-99a	1.86783	3.64982	-0.725002	0.604996	0.125243	1.09069	-2.69393	0.154542		1.01449	2.02019	-0.373643	0.771831	1.84887	3.60219	-1.19567	0.436583
	42	mmu-miR-99b	0.687969	1.61101	-0.436805	0.738769	-0.168064	0.890037	-1.86643	0.274251		0.682823	1.60528	-0.298504	0.813095	1.58453	2.99909	-0.374695	0.771268
	43	mmu-miR-100	1.99085	3.9747	-0.692279	0.618875	-0.233112	0.850798	-2.25189	0.209948		1.01879	2.02622	-0.00669727	0.995369	1.90993	3.75792	-1.13041	0.456786
	44	mmu-miR-101a	0.492271	1.40666	-1.99948	0.250089	-0.487115	0.71345	-0.624597	0.648601		0.53771	1.45167	-0.932156	0.524075	-0.296744	0.814088	-0.345659	0.786948
	45	mmu-miR-103	1.29289	2.45018	-0.535879	0.689739	-0.62725	0.647409	-1.73393	0.300631		0.845478	1.79686	-0.256753	0.83697	0.745002	1.67598	-0.0829966	0.944095
	46	mmu-miR-122	4.76737	27.2346	-0.661031	0.632426	2.54143	5.82164	1.79997	3.48214		-0.76701	0.587634	0.128644	1.09327	2.49511	5.6377	-0.795197	0.576265
	47	mmu-miR-125a-3p	-0.228977	0.853239	2.15886	4.46561	-0.0569624	0.961286	-0.491943	0.711067		-0.0625631	0.957561	0.233678	1.17583	1.36399	2.57396	-0.281792	0.822569
	48	mmu-miR-125a-5p	-1.4039	0.377906	-2.13953	0.226953	-0.0282568	0.980604	-1.09775	0.467246		0.0304335	1.02132	-1.29053	0.4088	1.02211	2.03089	-0.929905	0.524893
	49	mmu-miR-125b-5p	2.72764	6.6237	2.11525	4.33264	1.14063	2.20477	-0.950303	0.517524		1.05918	2.08375	1.53184	2.89155	3.41062	10.634	0.125059	1.09055
	50	mmu-miR-126-3p	0.165102	1.12125	-1.18398	0.440137	-0.344999	0.787309	0.00882587	1.00614		0.0117662	1.00819	-0.641867	0.640883	-0.883805	0.541936	0.0870913	1.06223
	51	mmu-miR-126-5p	-0.425707	0.744474	-3.86768	0.0685033	0.0210291	1.01468	-0.217988	0.859763		-0.231789	0.851578	-0.410819	0.752196	-1.08306	0.472027	0.196239	1.14571
	52	mmu-miR-127	1.39753	2.63451	0.868628	1.82593	0.126044	1.0913	-1.93348	0.261797		0.876886	1.83641	0.221952	1.16631	2.4748	5.55891	-0.726925	0.60419
	53	mmu-miR-128a	2.62203	6.15617	0.738556	1.66851	0.824303	1.77068	-1.43371	0.370179		1.32732	2.50935	1.10906	2.15705	1.53112	2.89011	0.723408	1.65108
	54	mmu-miR-129-3p	1.32307	2.50197	1.51061	2.8493	1.70644	3.26354	-2.70008	0.153884		1.14558	2.21235	1.96732	3.91041	1.86924	3.6534	1.32983	2.51373
	55	mmu-miR-130a	4.26415	19.2148	2.51798	5.72781	1.57038	2.96983	-0.439292	0.737496		1.75878	3.38412	2.085	4.24276	3.16025	8.93983	1.02095	2.02925
	56	mmu-miR-130b	1.85127	3.60817	0.356797	1.28058	0.55811	1.47234	-0.894992	0.53775		1.37473	2.59319	0.795698	1.73592	1.24199	2.36524	0.519831	1.43379
	57	mmu-miR-132	-0.823302	0.565147	-3.35707	0.0975937	0.176926	1.13047	-1.1077	0.464033		0.209539	1.15632	-0.686118	0.621524	0.363721	1.28674	0.0551851	1.03899
	58	mmu-miR-133a	0.597235	1.51281	-0.029241	0.979936	-1.4122	0.375737	-1.09727	0.4674		0.16069	1.11782	0.238599	1.17985	0.163713	1.12017	-0.928715	0.525326
	59	mmu-miR-133b	3.14332	8.83557	2.05303	4.14977	-0.656143	0.634573	-1.44544	0.36718		0.852905	1.80613	1.64897	3.13609	1.81323	3.51428	-0.0876066	0.941083
	60	mmu-miR-134	0.734237	1.66352	1.22763	2.34182	0.981408	1.97439	-0.0687841	0.953441		0.395628	1.31552	0.816272	1.76085	2.03969	4.11156	0.127312	1.09226
	61	mmu-miR-135a	0.432596	1.34966	-2.37573	0.192679	1.51442	2.85684	-1.26432	0.416297		-0.0818521	0.944844	0.51975	1.43371	0.263744	1.20059	-0.125763	0.916519
	62	mmu-miR-136	0.921518	1.89411	0.250987	1.19002	0.280547	1.21466	1.18767	2.27785		0.513651	1.42766	-0.122885	0.918349	0.768619	1.70364	-0.356264	0.781185
	63	mmu-miR-138	-2.21925	0.214752	-1.87352	0.272907	-0.862115	0.550145	-1.08253	0.472201		-0.321387	0.8003	-1.1712	0.444051	-0.929276	0.525122	-0.402085	0.756764
	64	mmu-miR-139-5p	-1.52655	0.347105	-2.27975	0.205934	-0.672389	0.627467	-0.543249	0.686224		-0.682257	0.62319	-0.734356	0.601086	-0.101781	0.931882	-0.739289	0.599035
	65	mmu-miR-140	0.877191	1.8368	-0.639974	0.641725	-0.848737	0.555271	-1.04016	0.486275		0.423288	1.34098	-0.649268	0.637604	0.0320484	1.02246	-0.836674	0.559933
	66	mmu-miR-141	-0.288628	0.81868	-0.814403	0.568644	0.656878	1.57667	-0.912055	0.531427		0.704143	1.62918	0.828945	1.77639	0.513005	1.42702	0.130045	1.09433
	67	mmu-miR-142-3p	1.96442	3.90256	-1.44054	0.368428	-0.877717	0.544228	-2.30514	0.202342		1.75833	3.38305	-1.01649	0.494319	0.240972	1.18179	-0.298191	0.813271
	68	mmu-miR-142-5p	2.87858	7.35426	1.34189	2.53483	-0.327026	0.797178	-3.5597	0.0848053		1.72163	3.29809	0.404403	1.32354	0.414874	1.33318	-0.700922	0.615179
	69	snoRNA135	-0.0145761	0.989947	0.655589	1.57526	0.714009	1.64036	-0.120361	0.919958		-1.52662	0.347091	0.467534	1.38274	2.47842	5.57287	-2.77988	0.145603
	70	mmu-miR-145	1.15119	2.22098	1.11409	2.16458	0.325587	1.25317	0.112923	1.08142		0.705171	1.63034	2.65338	6.2914	2.56411	5.9139	0.424618	1.34222
	71	mmu-miR-146a	-0.156841	0.896987	-1.0426	0.485452	-0.381477	0.767651	-0.17064	0.888448		0.018688	1.01304	-0.832732	0.561465	0.309423	1.23921	-0.417189	0.748882
	72	mmu-miR-146b	2.02056	4.05741	1.56252	2.9537	0.676657	1.59843	-0.374151	0.77156		0.376865	1.29852	0.139095	1.10121	1.86563	3.64428	0.253973	1.19249
	73	mmu-miR-148a	1.59294	3.01663	-0.467636	0.723149	0.26829	1.20438	-1.03478	0.488089		0.325208	1.25285	0.0042757	1.00297	0.790683	1.72989	-0.343781	0.787974
	74	mmu-miR-148b	0.465307	1.38061	-1.38407	0.383135	-0.124257	0.917476	-0.620799	0.65031		1.00547	2.00759	-0.383874	0.766377	-0.235558	0.849356	-0.0982649	0.934156
	75	mmu-miR-150	-1.0507	0.482735	-3.08059	0.118208	-1.87143	0.273302	-0.800746	0.574052		-0.111151	0.925849	-2.13649	0.227432	-0.316054	0.803264	-1.24094	0.423098
	76	mmu-miR-151-3p	0.484575	1.39917	-0.589225	0.6647	-0.166315	0.891116	-0.854408	0.553092		0.263664	1.20052	0.231555	1.1741	0.351939	1.27628	0.12536	1.09078
	77	mmu-miR-152	0.688434	1.61153	-0.474672	0.719631	0.0808588	1.05765	-0.483219	0.71538		0.315592	1.24452	-0.0670191	0.954608	0.66455	1.58507	-0.199589	0.870799
	78	mmu-miR-181a	-0.579294	0.669291	-1.56108	0.338897	-1.73403	0.30061	-2.52114	0.174205		-0.273493	0.827314	-0.678851	0.624663	0.171064	1.12589	-1.39547	0.38012
	79	mmu-miR-181c	0.17589	1.12966	-2.07684	0.237034	0.0435225	1.03063	-1.43534	0.36976		0.571176	1.48573	-0.376872	0.770106	0.64005	1.55838	-1.28364	0.410757
	80	mmu-miR-182	-0.104567	0.930084	-2.07788	0.236862	0.691977	1.6155	0.74993	1.68171		1.64164	3.12019	-0.0824171	0.944474	-0.460507	0.726731	-0.305403	0.809216
	81	mmu-miR-183	0.521015	1.43496	1.81739	3.52442	-0.0953535	0.936043	0.75627	1.68912		0.45636	1.37208	0.473462	1.38844	0.308213	1.23817	0.833683	1.78223
	82	mmu-miR-184	0.339918	1.26568	-0.166664	0.890901	0.02735	1.01914	-0.0645269	0.956259		0.0558146	1.03945	0.16187	1.11874	0.850434	1.80304	-0.142643	0.905858
	83	mmu-miR-185	0.771059	1.70652	-0.475393	0.719271	-0.441677	0.736278	-1.27976	0.411863		0.875933	1.83519	0.037042	1.02601	0.537633	1.45159	0.0280798	1.01965
	84	mmu-miR-186	0.812065	1.75572	-1.57706	0.335165	-1.76006	0.295236	-0.505704	0.704316		0.364576	1.2875	-2.09101	0.234716	-1.18676	0.439288	-0.926123	0.526271
	85	mmu-miR-191	0.17222	1.12679	-0.653604	0.63569	-0.604543	0.65768	-0.708347	0.612021		0.135395	1.09839	-0.784001	0.580754	-0.0394371	0.973035	-0.52425	0.69532
	86	mmu-miR-192	2.30567	4.94398	-1.36784	0.387472	-0.453119	0.730462	-0.649579	0.637466		-0.692972	0.618578	0.0209593	1.01463	-0.622029	0.649756	-0.694031	0.618124
	87	mmu-miR-193	-8.96695	0.00199839	-11.6814	0.000304462	-11.4151	0.000366199	-12.9713	0.000124523		-11.9603	0.000250949	-12.4473	0.000179057	-10.4206	0.000729584	-10.5377	0.00067273
	88	mmu-miR-193b	-0.0467684	0.968102	0.938801	1.91693	0.487101	1.40163	0.0238672	1.01668		1.06988	2.09926	0.651645	1.57096	1.25575	2.38792	-0.0802881	0.945869
	89	mmu-miR-194	3.66799	12.7108	-1.55117	0.341232	-0.794658	0.57648	-1.61141	0.327278		0.696293	1.62034	-1.0546	0.481429	0.213727	1.15968	-0.723227	0.605741
	90	mmu-miR-195	0.987589	1.98287	-1.89403	0.269054	-0.100753	0.932546	-0.417528	0.748707		1.17085	2.25144	-0.434752	0.739821	0.463071	1.37847	-0.0752451	0.949181
	91	rno-miR-196c	0.0896185	1.06409	-3.49763	0.0885339	-0.503255	0.705513	-1.46845	0.36137		0.866146	1.82279	-0.894883	0.537791	-0.383244	0.766711	-0.769259	0.586719
	92	mmu-miR-197	-0.731177	0.602412	-0.0316385	0.978309	1.75535	3.37608	0.841773	1.79225		0.322677	1.25065	1.22122	2.33144	0.990602	1.98701	1.49681	2.82218
	93	mmu-miR-199a-3p	2.40557	5.29846	2.14987	4.43787	0.596926	1.51249	0.0202681	1.01415		0.754284	1.68679	0.921218	1.89371	1.88404	3.69106	-0.444056	0.735065
	94	mmu-miR-199a-5p	5.02961	32.6636	3.13839	8.80539	4.20333	18.4216	2.65515	6.29913		2.74361	6.69743	0.515619	1.42961	4.79754	27.8102	11.9958	4084.21
	95	mmu-miR-200a	-1.54746	0.342113	-0.887746	0.540458	0.515795	1.42978	-0.820173	0.566374		-0.762463	0.589489	0.0218424	1.01526	0.165624	1.12165	-0.0585634	0.96022
	96	mmu-miR-200b	0.313013	1.2423	0.0947214	1.06786	0.366492	1.28921	0.0108877	1.00758		0.267351	1.2036	0.751806	1.6839	0.950807	1.93295	0.564495	1.47887
	97	mmu-miR-200c	0.685062	1.60777	-0.0638861	0.956684	-0.156873	0.896967	-0.661954	0.632022		0.747268	1.67861	-0.572413	0.672491	0.651492	1.57079	-0.135452	0.910384
	98	mmu-miR-202	0.251907	1.19078	0.866965	1.82382	0.414031	1.3324	0.569762	1.48428		-0.421284	0.74676	0.535093	1.44904	-0.399072	0.758346	-0.296848	0.814029
	99	mmu-miR-202-5p	-9.37159	0.00150963	-9.21832	0.00167884	-10.2893	0.000799109	-9.9914	0.000982403		-9.12422	0.001792	-8.38688	0.00298743	-9.44245	0.00143728	-11.6191	0.000317898
	100	mmu-miR-203	-1.61956	0.325435	-3.95821	0.064337	-1.7389	0.299598	-1.87307	0.272992		0.165781	1.12177	-1.98182	0.253171	-1.34539	0.393547	-2.31807	0.200536
	101	mmu-miR-204	0.202757	1.1509	-1.0331	0.488658	0.12214	1.08835	-0.715572	0.608964		-0.0621931	0.957807	-0.275611	0.826101	-0.0239151	0.98356	-0.394249	0.760885
	102	mmu-miR-205	-1.78128	0.290924	-3.9027	0.0668604	-2.29661	0.203541	-3.09478	0.117052		0.782581	1.72021	-1.47231	0.360404	-1.04736	0.483852	-2.69834	0.15407
	103	rno-miR-207	0.989874	1.98601	0.793326	1.73307	1.97218	3.9236	0.172589	1.12708		-0.268643	0.8301	2.01037	4.02885	1.5819	2.99364	1.62798	3.09081
	104	mmu-miR-208	-1.6647	0.31541	0.832663	1.78097	1.99984	3.99957	1.32698	2.50878		-0.685438	0.621817	1.21515	2.32165	0.435659	1.35253	0.723038	1.65065
	105	mmu-miR-210	-1.29441	0.407703	-2.68324	0.155692	-0.573959	0.671771	-1.08614	0.471021		0.0371664	1.0261	-1.32361	0.399534	-0.595532	0.6618	-0.664248	0.631018
	106	mmu-miR-211	0.105751	1.07605	-0.096393	0.935369	-1.14605	0.45186	-2.74011	0.149673		0.289535	1.22225	-0.836959	0.559823	0.0437023	1.03076	-2.25076	0.210114
	107	mmu-miR-214	0.739433	1.66952	0.523162	1.4371	0.0517832	1.03655	-0.612941	0.653862		0.153715	1.11243	-0.125945	0.916404	0.760139	1.69365	-0.477125	0.718408
	108	mmu-miR-215	0.473249	1.38823	-0.343818	0.787953	-1.30105	0.40583	-1.32249	0.399844		-0.0489428	0.966644	0.199174	1.14804	-1.38982	0.381614	-0.679592	0.624342
	109	snoRNA202	-1.27234	0.413987	-0.706039	0.613001	-0.617059	0.651999	-3.20932	0.108118		-1.15273	0.449774	-0.0998331	0.933141	0.775079	1.71128	-2.20187	0.217355
	110	mmu-miR-218	0.164415	1.12071	-0.207626	0.865961	-0.0682787	0.953775	-0.688562	0.620472		0.233726	1.17587	0.0236563	1.01653	0.771293	1.7068	-0.993122	0.502389
	111	mmu-miR-221	1.7331	3.32442	0.673459	1.59489	0.967707	1.95573	-2.80618	0.142974		1.0378	2.0531	0.489675	1.40413	1.68797	3.22202	-0.0573313	0.96104
	112	mmu-miR-222	1.30909	2.47784	-0.146812	0.903244	-0.0717634	0.951474	-0.00630322	0.99564		0.656818	1.5766	-0.302401	0.810902	0.859662	1.81461	0.0489042	1.03448
	113	mmu-miR-223	2.00186	4.00515	1.68875	3.22378	0.595915	1.51143	-0.359546	0.77941		0.235744	1.17751	1.6233	3.08079	1.41767	2.67153	0.577755	1.49252
	114	mmu-miR-224	0.0271948	1.01903	0.399832	1.31935	0.860892	1.81616	0.604991	1.52097		0.678882	1.6009	1.3409	2.53309	1.53878	2.90549	0.351255	1.27567
	115	mmu-miR-296-5p	-0.320648	0.80071	-3.91997	0.0660649	-0.363807	0.777111	-1.79865	0.287443		1.61605	3.06535	-0.296284	0.814347	0.386222	1.30697	0.156658	1.1147
	116	mmu-miR-301a	0.348457	1.2732	-1.32485	0.399192	0.514863	1.42886	-1.20264	0.434481		1.07455	2.10606	-0.13316	0.911832	0.774181	1.71022	0.0933645	1.06686
	117	mmu-miR-301b	0.8391	1.78893	-0.62919	0.646539	0.159201	1.11667	-0.795246	0.576245		0.915088	1.88568	0.0723108	1.0514	0.257608	1.19549	0.198738	1.14769
	118	mmu-miR-320	0.553987	1.46814	-0.388084	0.764144	-0.294877	0.815142	-0.76053	0.590279		0.255596	1.19383	-0.407599	0.753877	0.658544	1.57849	-0.329603	0.795755
	119	mmu-miR-324-5p	0.401344	1.32074	-1.18942	0.43848	-0.59299	0.662967	-1.65985	0.316472		0.609421	1.52565	-0.195201	0.873451	1.35286	2.55419	-0.132134	0.912481
	120	rno-miR-327	2.46983	5.5398	2.71238	6.55403	1.73224	3.32244	0.860318	1.81544		0.151119	1.11043	1.43494	2.70371	3.31437	9.94775	1.66309	3.16694
	121	mmu-miR-328	-1.28245	0.411097	-2.08907	0.235032	-0.311738	0.80567	-1.50426	0.35251		0.325859	1.25341	0.451459	1.36742	0.150289	1.10979	0.720394	1.64763
	122	mmu-miR-331-3p	-1.10553	0.46473	-2.11406	0.230996	-0.879506	0.543553	-0.997108	0.501003		0.196806	1.14616	-1.1845	0.439977	0.138553	1.1008	-0.451042	0.731514
	123	mmu-miR-331-5p	0.908911	1.87763	0.480118	1.39486	1.1707	2.25121	-1.07209	0.475629		0.175175	1.1291	0.324743	1.25244	0.175803	1.12959	-0.704664	0.613585
	124	mmu-miR-335-3p	0.27346	1.2087	-1.35607	0.390645	-0.0161032	0.9889	-0.752588	0.593538		0.787666	1.72628	-0.614407	0.653198	0.208768	1.1557	-0.658337	0.633608
	125	mmu-miR-335-5p	0.759859	1.69332	0.146615	1.10697	0.816987	1.76172	-0.00592175	0.995904		0.933576	1.91	0.788028	1.72671	1.07712	2.10982	0.48304	1.39769
	126	mmu-miR-337-3p	1.98264	3.95217	0.551507	1.46562	0.519417	1.43338	0.34376	1.26906		-0.301995	0.81113	-0.466551	0.723692	1.87342	3.664	-2.598	0.165168
	127	mmu-miR-337-5p	-0.829891	0.562572	-0.387136	0.764646	1.11596	2.16739	0.237984	1.17934		0.672188	1.59349	0.235553	1.17736	2.30172	4.93046	-0.302105	0.811068
	128	mmu-miR-339-3p	0.542206	1.4562	-0.638446	0.642404	0.669148	1.59013	0.149199	1.10895		0.725569	1.65355	0.301927	1.23279	1.09944	2.14272	0.733528	1.6627
	129	mmu-miR-339-5p	0.489361	1.40382	-3.94089	0.0651139	-0.276609	0.825529	-2.12606	0.229083		1.0805	2.11476	-0.843381	0.557336	0.996379	1.99499	0.52815	1.44208
	130	mmu-miR-340-5p	1.82386	3.54026	0.288718	1.22155	0.310683	1.24029	-0.51342	0.70056		0.952822	1.93565	0.429061	1.34636	0.307899	1.2379	0.809925	1.75312
	131	mmu-miR-342-3p	0.494562	1.40889	0.755095	1.68774	0.736678	1.66633	0.895274	1.85996		0.0728071	1.05176	0.313011	1.2423	0.724158	1.65194	0.545646	1.45967
	132	mmu-miR-344	-8.04616	0.00378324	-7.67104	0.00490666	0	1	0	1		0	1	0	1	-6.18079	0.0137846	0	1
	133	rno-miR-345-3p	0.96755	1.95552	-1.90463	0.267085	-0.270315	0.829139	-0.103973	0.930467		0.705295	1.63048	0.719961	1.64714	0.0274536	1.01921	-0.205248	0.86739
	134	mmu-miR-345-5p	2.38906	5.23815	2.18965	4.56195	1.07057	2.10027	1.06699	2.09506		1.3479	2.54542	1.51748	2.86291	2.51001	5.69623	1.05211	2.07357
	135	mmu-miR-350	1.86668	3.64693	1.67663	3.19681	0.80473	1.74682	-1.7151	0.304581		0.732273	1.66125	1.2614	2.39728	1.69195	3.23093	0.195261	1.14493
	136	rno-miR-351	0.808937	1.75192	1.1149	2.1658	0.619938	1.53681	-0.608899	0.655697		0.37409	1.29602	-0.299286	0.812654	-0.789758	0.578441	-2.61015	0.163782
	137	mmu-miR-361	1.38107	2.60461	-0.947805	0.518421	-0.139303	0.907958	-1.1892	0.438545		0.00599842	1.00417	0.423551	1.34122	1.39769	2.6348	-0.153223	0.899239
	138	mmu-miR-362-3p	-0.569742	0.673737	-0.91265	0.531208	-0.869588	0.547303	-2.17137	0.221999		0.522434	1.43638	0.249528	1.18882	0.964772	1.95176	0.0720976	1.05124
	139	mmu-miR-363	-2.4852	0.1786	-5.83106	0.0175661	-0.150867	0.900709	-0.529882	0.692611		-1.48878	0.356314	-1.06443	0.47816	-1.99479	0.250904	-0.915798	0.53005
	140	mmu-miR-365	3.39966	10.5536	3.12059	8.69746	0.881102	1.84178	-0.479541	0.717206		1.18306	2.27058	1.90261	3.7389	2.75902	6.76939	0.0847338	1.06049
	141	mmu-miR-375	-3.89533	0.0672028	-3.49495	0.0886984	-0.825729	0.564197	-1.59388	0.33128		-1.57407	0.335859	-0.121844	0.919012	-1.43787	0.369112	0.138504	1.10076
	142	mmu-miR-376a	3.30238	9.8654	3.07092	8.40307	1.88264	3.6875	1.23428	2.35264		0.4323	1.34938	1.32521	2.50569	3.22807	9.37016	-0.952561	0.516715
	143	mmu-miR-376b	2.47471	5.55857	2.89007	7.41308	1.82165	3.53486	-0.791942	0.577566		0.694492	1.61831	0.948577	1.92997	2.7507	6.73042	0.772684	1.70845
	144	mmu-miR-376c	0.348265	1.27303	-1.68726	0.310516	0.0837027	1.05973	0.839322	1.78921		0.600708	1.51646	-0.0621038	0.957866	1.18221	2.26924	-0.745306	0.596541
	145	mmu-miR-379	2.50049	5.65879	1.89609	3.72204	1.02201	2.03074	0.090922	1.06505		0.971807	1.9613	0.689504	1.61273	2.05932	4.16789	-0.786246	0.579851
	146	mmu-miR-382	1.69792	3.24432	0.720763	1.64805	2.17062	4.50216	0.51083	1.42487		2.61184	6.11283	1.81249	3.51249	4.49698	22.5801	0.105478	1.07585
	147	mmu-miR-409-3p	1.38031	2.60324	0.141944	1.10339	0.962451	1.94862	0.85718	1.81149		1.24061	2.36298	0.0254644	1.01781	2.66136	6.3263	-0.258318	0.836062
	148	mmu-miR-410	0.0652426	1.04626	-1.23326	0.425356	0.824839	1.77134	0.595662	1.51117		-0.0852015	0.942653	-1.08331	0.471946	1.44194	2.71686	-0.49321	0.710443
	149	mmu-miR-411	0.777027	1.7136	-0.507903	0.703244	-0.335704	0.792397	-1.77437	0.292322		0.253061	1.19173	-1.05164	0.482418	1.33398	2.52097	-2.29252	0.204118
	150	mmu-miR-423-5p	2.50301	5.66868	1.48063	2.7907	1.25191	2.38156	-0.330917	0.795031		1.20788	2.30997	1.63654	3.10919	2.21414	4.64006	0.772249	1.70793
	151	mmu-miR-425	-0.969011	0.510856	-1.88855	0.270079	-0.946441	0.518911	-1.97384	0.254575		0.420793	1.33866	-2.66727	0.157425	-0.141484	0.906586	-0.88595	0.541131
	152	mmu-miR-429	-0.35636	0.781133	-0.39393	0.761054	0.0364462	1.02558	0.0112349	1.00782		0.688373	1.61147	0.386602	1.30731	0.838762	1.78851	0.570041	1.48457
	153	mmu-miR-433	1.52538	2.87862	3.44493	10.89	-4.53271	0.0432034	0.642146	1.56065		2.47417	5.55649	0.793447	1.73321	3.04886	8.2756	-1.48525	0.357186
	154	mmu-miR-434-3p	0.609281	1.5255	0.641209	1.55964	0.101357	1.07278	0.291989	1.22433		0.42131	1.33914	-0.123511	0.917951	1.4475	2.72735	-0.839405	0.558874
	155	mmu-miR-434-5p	1.55171	2.93164	1.62939	3.09382	0.165103	1.12125	-0.785943	0.579973		1.08056	2.11486	0.822767	1.76879	2.07596	4.21625	0.487421	1.40194
	156	mmu-miR-449a	1.63518	3.10626	-0.846591	0.556097	-0.0732111	0.95052	-0.0498117	0.966062		0.590282	1.50554	-2.09213	0.234535	-0.443492	0.735353	-0.334585	0.793012
	157	mmu-miR-450a-5p	2.86728	7.29688	2.488	5.60998	2.04626	4.13033	0.184167	1.13616		1.14427	2.21034	2.8944	7.43537	1.53265	2.89316	0.444088	1.36045
	158	mmu-miR-451	1.78486	3.44584	-0.294475	0.815369	-0.254407	0.838331	-1.71476	0.304653		1.32158	2.4994	-0.176831	0.884644	1.27952	2.42758	-0.263365	0.833142
	159	mmu-miR-455	1.28508	2.43695	0.392293	1.31248	-0.715558	0.608969	-2.66298	0.157893		0.485531	1.4001	-0.179169	0.883211	1.12648	2.18325	-2.1453	0.226048
	160	mmu-miR-484	-0.282135	0.822373	-1.0751	0.474638	0.00272427	1.00189	-0.736999	0.599986		0.510479	1.42452	-0.358946	0.779734	0.0583126	1.04125	0.129846	1.09418
	161	mmu-miR-486	-0.199739	0.870708	-0.664713	0.630814	-0.657114	0.634145	-0.421662	0.746564		0.315917	1.2448	-0.268859	0.829975	0.0532104	1.03757	0.0985706	1.07071
	162	mmu-miR-487b	0.198482	1.14749	1.22789	2.34224	-0.121244	0.919395	1.00545	2.00757		1.09073	2.12982	0.233587	1.17575	1.41724	2.67074	-1.90128	0.267706
	163	mmu-miR-491	-0.174343	0.886171	-2.266	0.207905	-0.236835	0.848605	-0.230132	0.852557		0.494238	1.40858	-0.389193	0.763557	0.0271065	1.01897	-0.109181	0.927114
	164	mmu-miR-494	2.05275	4.14895	0.091786	1.06569	-2.05703	0.240309	-1.67734	0.312658		0.0722025	1.05132	-0.4777	0.718122	1.06674	2.09469	-3.60974	0.0819145
	165	mmu-miR-495	2.26406	4.8034	2.21687	4.64882	1.39754	2.63453	0.534514	1.44845		1.01179	2.01641	1.14711	2.21469	2.55802	5.88901	-0.231215	0.851917
	166	mmu-miR-500	-0.130686	0.913397	-0.141225	0.906749	0.773768	1.70973	-1.96489	0.25616		0.964163	1.95093	0.38787	1.30846	1.97983	3.94448	1.15258	2.22311
	167	mmu-miR-503	2.84861	7.20306	2.71121	6.54872	10.9048	1917.16	0.846831	1.79855		2.1798	4.53089	1.68563	3.21681	1.64408	3.12548	-1.00315	0.498909
	168	mmu-miR-511	-1.70087	0.3076	-3.56924	0.0842464	-0.328536	0.796344	-0.561162	0.677756		0.100439	1.0721	-0.479188	0.717381	-0.0982502	0.934165	1.02089	2.02917
	169	mmu-miR-532-3p	0.812162	1.75584	-0.404918	0.755279	-0.16715	0.8906	-0.406957	0.754212		0.833633	1.78217	-0.802571	0.573327	1.72812	3.31296	-0.097706	0.934518
	170	mmu-miR-532-5p	1.08673	2.12392	0.0890852	1.0637	-0.242706	0.845159	-1.22148	0.428842		0.74436	1.67523	-0.28657	0.819849	1.56311	2.95491	-0.0663378	0.955059
	171	rno-miR-532-5p	0.919279	1.89117	-0.0264582	0.981828	-0.37597	0.770587	-2.11191	0.23134		0.848308	1.80039	-0.376969	0.770054	1.02347	2.0328	0.0749586	1.05333
	172	mmu-miR-539	4.28706	19.5224	3.93356	15.2799	0.583106	1.49807	-0.9808	0.506699		1.03222	2.04516	0.642194	1.5607	2.90315	7.48056	-1.83288	0.280703
	173	ath-miR159a	-2.09294	0.234402	-0.419746	0.747556	-2.52791	0.173389	-4.65105	0.0398009		-3.10274	0.116408	-1.23312	0.425396	-3.38053	0.0960193	-1.90734	0.266584
	174	mmu-miR-542-5p	1.29815	2.45913	0.39536	1.31527	0.925467	1.8993	-0.0456232	0.968871		-0.525803	0.694573	1.77501	3.42241	0.385593	1.3064	0.562591	1.47692
	175	mmu-miR-543	3.27143	9.65606	2.92318	7.58515	2.8238	7.08024	0.38612	1.30687		3.51389	11.4232	2.36034	5.1349	4.52177	22.9714	2.50201	5.66475
	176	mmu-miR-574-3p	-0.264595	0.832432	0.117755	1.08504	-0.496318	0.708914	-0.306375	0.808671		-0.477919	0.718013	-0.220297	0.858388	-0.43661	0.738869	-0.477215	0.718363
	177	mmu-miR-665	3.00601	8.03338	0.909901	1.87892	1.06198	2.08779	-1.27032	0.414569		11.857	3709.36	11.857	3709.36	2.52064	5.73838	11.857	3709.36
	178	mmu-miR-671-3p	0.454733	1.37053	-1.67014	0.314222	-0.0184111	0.98732	-0.48044	0.716759		0.0863073	1.06165	0.276096	1.21091	0.490163	1.4046	-0.579745	0.669082
	179	mmu-miR-672	-1.0496	0.483101	0.793048	1.73273	-2.85575	0.138144	0.034535	1.02423		-1.65418	0.317717	-1.69719	0.308386	-2.31935	0.200357	-2.84558	0.139122
	180	mmu-miR-674	-0.0755636	0.948971	-1.83847	0.279617	-0.700542	0.615341	-1.53405	0.345307		-0.797638	0.57529	-2.07228	0.237783	-0.557734	0.679368	-1.06222	0.478895
	181	mmu-miR-708	3.57705	11.9344	-1.68658	0.310662	-1.96945	0.255351	-1.66182	0.316039		2.33467	5.04437	-0.075728	0.948863	0.961789	1.94772	-2.60295	0.164601
	182	mmu-miR-744	-0.926577	0.526105	-2.31885	0.200428	-0.578008	0.669888	-0.665777	0.630349		0.0916517	1.06559	-1.25715	0.418371	0.150846	1.11022	-0.375956	0.770595
	183	mmu-miR-802	6.26111	76.6977	1.28593	2.4384	2.28283	4.8663	1.36835	2.58174		-0.586521	0.665947	1.3517	2.55213	2.09545	4.27361	-0.117365	0.92187
	184	mmu-miR-872	3.52137	11.4825	3.26364	9.60401	0.87625	1.8356	0.696864	1.62098		1.90572	3.74697	0.457736	1.37339	1.90297	3.73982	0.0388849	1.02732
	185	mmu-miR-125b-3p	2.01904	4.05315	0.989735	1.98582	2.43821	5.41967	0.346686	1.27164		1.10505	2.15106	1.59906	3.02947	4.38943	20.958	0.70339	1.62833
	186	mmu-miR-143	2.46878	5.53577	1.6663	3.174	0.709721	1.63549	0.763913	1.69809		1.07254	2.10314	2.20606	4.61413	3.12952	8.75144	0.348377	1.27313
	187	rno-miR-219-1-3p	-3.7303	0.0753475	9.74277	856.774	-1.6322	0.322596	9.74277	856.774		-1.55325	0.340741	9.74277	856.774	9.74277	856.774	-3.6233	0.0811483
	188	rno-miR-224	-0.639876	0.641768	-0.725128	0.604944	1.32512	2.50554	-0.178712	0.883491		0.230194	1.17299	-0.113507	0.924338	1.72795	3.31256	-0.0612909	0.958406
	189	mmu-miR-324-3p	-0.579437	0.669225	-0.980937	0.50665	0.00743923	1.00517	-0.340099	0.789987		0.158672	1.11626	-0.727692	0.603869	0.364669	1.28759	-0.0783503	0.94714
	190	mmu-miR-351	2.41723	5.34143	0.955599	1.93939	-0.539787	0.687873	-1.92079	0.26411		0.372789	1.29485	10.4769	1425.18	10.4769	1425.18	-0.636355	0.643336
	191	rno-miR-381	-0.236117	0.849028	0.291031	1.22351	-4.54929	0.0427099	3.83157	14.237		-1.77407	0.292383	2.30792	4.9517	-0.287259	0.819458	-0.280962	0.823042
	192	mmu-miR-546	-0.538416	0.688526	-0.459735	0.72712	0.769402	1.70456	0.0257174	1.01799		0.00377827	1.00262	0.727826	1.65614	0.64816	1.56717	0.269369	1.20528
	193	mmu-miR-547	0.467399	1.38261	-0.681022	0.623723	0.952757	1.93557	0.361977	1.28519		0.231287	1.17388	-0.221533	0.857653	0.920299	1.89251	-1.16824	0.444964
	194	mmu-miR-652	0.783205	1.72095	-1.34523	0.393591	-0.359306	0.77954	-1.63539	0.321884		1.36911	2.5831	-0.780402	0.582205	1.35862	2.56439	-0.0634138	0.956997
	195	mmu-miR-667	-0.572951	0.672241	0.600878	1.51664	0.218575	1.16358	-0.143182	0.90552		-1.10651	0.464415	-0.301783	0.811249	0.353158	1.27735	-0.683184	0.622789
	196	mmu-miR-676	0.450662	1.36667	-0.310138	0.806565	-0.752696	0.593493	-2.08462	0.235757		0.311464	1.24097	-1.38009	0.384194	0.622043	1.53905	-0.618651	0.65128
	197	mmu-miR-680	-1.03009	0.489679	-2.31008	0.201649	3.24286	9.4667	1.00704	2.00978		-0.460238	0.726866	2.32426	5.0081	1.24136	2.3642	2.86942	7.30769
	198	mmu-miR-685	0.390344	1.31071	1.883	3.68841	2.61585	6.12985	1.77055	3.41183		-0.0938894	0.936993	1.43405	2.70204	3.73391	13.3051	2.16131	4.47321
	199	mmu-miR-687	0.109995	1.07922	0.0517393	1.03651	0.179038	1.13213	-0.0648188	0.956065		0.103611	1.07446	0.494867	1.40919	0.889741	1.85284	-1.56737	0.337423
	200	mmu-miR-106b	-0.354843	0.781955	-2.0568	0.240349	-0.657009	0.634192	-1.71965	0.303622		0.705656	1.63089	-0.856299	0.552368	0.178649	1.13182	-0.499428	0.707387
	201	mmu-miR-155	0.487631	1.40214	-2.19867	0.217838	-0.336135	0.792161	-0.247913	0.842114		-0.163319	0.892968	-0.257525	0.836522	0.548099	1.46216	-0.659273	0.633197
	202	mmu-miR-17	0.233517	1.1757	-2.16589	0.222844	-0.23602	0.849084	-0.332649	0.794077		0.491331	1.40574	-0.581462	0.668286	-0.0180347	0.987577	-0.348686	0.785299
	203	mmu-miR-23a	4.72561	26.4576	3.94707	15.4237	2.6172	6.13559	-0.847576	0.555718		2.97168	7.84449	3.42382	10.7318	3.52262	11.4925	1.64435	3.12607
	204	mmu-miR-29a	1.59901	3.02936	-0.223588	0.856433	0.0577284	1.04083	-0.487611	0.713205		0.315487	1.24443	-0.300625	0.8119	1.52194	2.87176	-0.387936	0.764222
	205	mmu-miR-30a	0.0273893	1.01917	-1.14069	0.453543	-0.0564569	0.961623	-0.903474	0.534598		0.643696	1.56233	-0.380593	0.768122	0.820115	1.76555	0.114483	1.08259
	206	mmu-miR-30e	0.591455	1.50677	-1.86542	0.274444	-0.114641	0.923612	-0.680663	0.623878		0.63344	1.55126	-0.648696	0.637857	0.457214	1.37289	-0.195553	0.873238
	207	mmu-miR-31	0.0744627	1.05297	-3.85496	0.0691102	-2.19944	0.217722	-2.45843	0.181945		0.26531	1.20189	-3.52531	0.0868514	-0.913634	0.530846	-1.41752	0.374355
	208	mmu-miR-34b-3p	-1.2105	0.432118	0.285334	1.21869	1.24632	2.37235	0.243611	1.18395		-0.565541	0.675702	2.66827	6.35668	0.29515	1.22701	1.30253	2.46661
	209	mmu-miR-92a	-1.83531	0.280231	-5.04173	0.0303591	-1.29031	0.408863	-1.30054	0.405974		-0.445677	0.73424	-1.21743	0.430049	-0.771022	0.586002	-0.512583	0.700966
	210	mmu-miR-187	1.19931	2.2963	2.21111	4.6303	-0.950689	0.517385	-0.224033	0.856169		-0.203642	0.868356	-0.324874	0.798368	0.301866	1.23274	0.673713	1.59517
	211	mmu-miR-106a	0.309492	1.23927	-1.82522	0.282198	-0.236446	0.848834	-0.539703	0.687913		0.621515	1.53849	-0.529791	0.692655	-0.0275047	0.981116	-0.12508	0.916953
	212	mmu-miR-188-5p	-2.05324	0.240943	-1.32528	0.399071	0.510245	1.42429	-0.416524	0.749227		-0.623078	0.649284	0.336193	1.26242	-0.756017	0.592129	-0.13469	0.910866
	213	mmu-miR-322	3.39161	10.4949	0.397067	1.31683	-2.21835	0.214887	-2.83866	0.13979		2.07447	4.21189	-1.71079	0.305492	0.131749	1.09562	-1.25002	0.420441
	214	hsa-miR-33a	2.81603	7.04222	-0.248096	0.842007	0.579488	1.49432	0.87973	1.84003		2.01208	4.03362	-0.895651	0.537505	2.03061	4.08578	1.41341	2.66366
	215	hsa-miR-93	0.111781	1.08056	-0.866789	0.548366	-1.22997	0.426325	-0.696835	0.616924		0.557163	1.47137	-0.984543	0.505386	0.129876	1.0942	-0.411545	0.751818
	216	hsa-miR-15b	2.99255	7.95881	-0.246155	0.843141	-0.598669	0.660363	-2.06198	0.239488		2.86861	7.30363	-1.7704	0.293127	1.61393	3.06085	1.06929	2.0984
	217	Mamm U6	-1.83157	0.280959	0.0987968	1.07088	-1.59293	0.331497	-0.331326	0.794806		-2.84419	0.139256	-1.52888	0.346546	1.39002	2.62083	-0.949051	0.517973
	218	Mamm U6	-1.83157	0.280959	0.0987968	1.07088	-1.59293	0.331497	-0.331326	0.794806		-2.84419	0.139256	-1.52888	0.346546	1.39002	2.62083	-0.949051	0.517973
	219	hsa-miR-99b	0.904597	1.87202	1.87568	3.66974	0.699741	1.62421	0.285	1.21841		1.13482	2.19592	1.23625	2.35585	2.04879	4.13758	1.80884	3.5036
	220	hsa-miR-9	4.17239	18.0307	2.1939	4.57542	2.22629	4.67928	1.82432	3.5414		3.47125	11.0905	2.78051	6.87095	1.82738	3.54892	3.30964	9.91517
	221	hsa-miR-140-3p	0.813027	1.75689	-1.46007	0.363476	-1.31315	0.402442	-0.761538	0.589867		0.288923	1.22173	-2.04388	0.24251	-0.199922	0.870598	-0.717625	0.608098
	222	hsa-miR-149	0.751033	1.683	-0.406412	0.754497	-1.28007	0.411775	-0.636782	0.643146		0.0411201	1.02891	0.211368	1.15779	0.244014	1.18428	-0.346909	0.786267
	223	hsa-miR-378	2.23647	4.71243	0.0423298	1.02978	-0.377348	0.769851	-0.176105	0.885089		1.93834	3.83264	0.229736	1.17262	1.40276	2.64406	0.503696	1.41784
	224	hsa-miR-338	3.02606	8.14581	0.534519	1.44846	0.781641	1.71908	1.38474	2.61125		-0.0129608	0.991056	1.07826	2.11149	3.24955	9.51072	1.53435	2.89659
	225	hsa-miR-324-3p	0.784119	1.72204	-0.817211	0.567538	-0.539105	0.688198	-0.0616264	0.958183		0.514347	1.42835	-0.686304	0.621444	0.596429	1.51197	0.134922	1.09803
	226	hsa-miR-30e-3p	1.82707	3.54816	-0.821255	0.56595	-0.598183	0.660585	-0.440756	0.736749		1.12059	2.17436	-0.211317	0.863748	0.516413	1.43039	0.105537	1.0759
	227	hsa-miR-30a-3p	1.82118	3.53369	-0.404135	0.755689	-0.563883	0.676479	-0.47134	0.721294		0.898439	1.86405	-0.435826	0.739271	0.507989	1.42207	-0.0302258	0.979267
	228	hsa-miR-223	0.544024	1.45803	-0.345873	0.786832	-0.500815	0.706708	-0.266411	0.831385		-0.374052	0.771612	-0.179861	0.882788	0.0151489	1.01056	-0.322599	0.799628
	229	hsa-miR-22	7.30513	158.148	5.21584	37.1641	3.34345	10.1503	1.81981	3.53036		5.85503	57.8815	2.78727	6.90325	6.59741	96.8315	2.23509	4.70793
	230	hsa-miR-214	0.672936	1.59431	0.153181	1.11202	-0.222626	0.857004	-0.135071	0.910625		0.76713	1.70188	0.101715	1.07305	0.962348	1.94848	-0.0150414	0.989628
	231	hsa-miR-213	0.800401	1.74158	-0.597212	0.66103	-0.658512	0.633531	-1.15644	0.448618		0.965311	1.95248	0.0767723	1.05466	1.00365	2.00507	-0.784395	0.580595
	232	hsa-miR-200c	0.284028	1.21759	-1.12213	0.459416	-1.1331	0.455935	-1.1303	0.456821		0.675548	1.5972	-0.917076	0.529581	0.111954	1.08069	-0.21093	0.86398
	233	hsa-miR-143	3.01143	8.06365	4.16534	17.9429	-1.20038	0.43516	-0.994335	0.501967		1.42825	2.6912	2.12466	4.361	4.42707	21.512	1.02721	2.03808
	234	Mamm U6	-1.83157	0.280959	0.0987968	1.07088	-1.59293	0.331497	-0.331326	0.794806		-2.84419	0.139256	-1.52888	0.346546	1.39002	2.62083	-0.949051	0.517973
	235	Mamm U6	-1.83157	0.280959	0.0987968	1.07088	-1.59293	0.331497	-0.331326	0.794806		-2.84419	0.139256	-1.52888	0.346546	1.39002	2.62083	-0.949051	0.517973
	236	hsa-miR-136	1.32065	2.49778	-0.323196	0.799297	-0.126238	0.916217	0.756348	1.68921		0.853506	1.80689	-0.0536026	0.963527	0.943843	1.92365	-0.266001	0.831622
	237	hsa-miR-425	-0.0459377	0.96866	-0.456345	0.728831	-1.89211	0.269413	-2.05152	0.241229		0.26835	1.20443	-2.13729	0.227307	-0.829347	0.562784	-0.670046	0.628487
	238	mmu-miR-322	1.03432	2.04815	0.710186	1.63602	0.388269	1.30882	-0.135874	0.910118		1.07132	2.10136	0.56604	1.48045	0.474706	1.38963	0.157459	1.11532
	239	mmu-miR-326	2.72825	6.62653	2.55591	5.8804	0.986301	1.9811	-0.248875	0.841553		1.35191	2.55251	0.567571	1.48203	2.63039	6.19193	0.504992	1.41912
	240	mmu-miR-337	4.02706	16.3029	3.73602	13.3246	1.33672	2.52576	1.30907	2.47782		2.67982	6.40777	1.99524	3.98682	4.31099	19.849	-0.477667	0.718138
	241	mmu-miR-345	3.44435	10.8856	2.59277	6.03254	1.11348	2.16367	0.333288	1.25988		3.03896	8.219	1.62129	3.07651	3.54437	11.667	1.15209	2.22236
	242	hsa-miR-200b	1.78967	3.45736	1.56691	2.9627	0.955515	1.93927	-0.0961266	0.935541		1.51223	2.85251	1.04094	2.05756	1.99456	3.98496	0.928202	1.9029
	243	mmu-miR-374-5p	5.28657	39.0316	-1.90055	0.26784	-1.58329	0.33372	0.32214	1.25018		4.29494	19.6294	-1.1957	0.436573	1.31507	2.48814	5.52855	46.1594
	244	mmu-miR-696	-0.554931	0.68069	-2.31519	0.200936	-0.746144	0.596195	-0.124914	0.917059		-1.13346	0.45582	0.906604	1.87463	0.728926	1.65741	-0.193781	0.874311
	245	mmu-miR-720	3.36089	10.2738	0.301149	1.23213	1.24473	2.36974	-0.676836	0.625536		1.76256	3.393	1.36436	2.57461	0.849343	1.80168	0.469885	1.385
	246	mmu-miR-700	0.974017	1.9643	-0.194624	0.873801	0.640827	1.55922	0.920511	1.89279		1.27296	2.41657	-0.0935139	0.937237	0.261273	1.19854	1.64764	3.13321
	247	mmu-miR-701	1.64717	3.13219	2.7221	6.59834	2.50858	5.6906	0.940823	1.91962		2.12233	4.35396	0.144994	1.10573	2.08152	4.23251	2.14049	4.4091
	248	mmu-miR-702	0.85864	1.81333	2.50624	5.68136	2.49809	5.64939	0.965393	1.9526		0.322588	1.25057	1.57575	2.98091	1.91822	3.77955	3.05177	8.29227
	249	mmu-miR-706	1.08613	2.12303	0.811621	1.75518	2.50602	5.68053	1.05169	2.07295		0.355301	1.27925	2.10495	4.30184	2.92092	7.57331	3.00147	8.00816
	250	mmu-miR-690	5.46685	44.2269	0.628864	1.54635	1.21	2.31337	-0.0128784	0.991113		1.0383	2.0538	3.60157	12.139	4.99827	31.9615	0.857313	1.81166
	251	snoRNA135	3.16954	8.99757	1.61131	3.05529	0.137788	1.10022	1.08483	2.12113		1.76342	3.39502	2.73659	6.66491	5.08234	33.8795	-0.0621395	0.957843
	252	mmu-miR-467b	-0.310046	0.806616	-1.47617	0.359441	-0.406535	0.754433	0.517933	1.4319		-0.825377	0.564335	0.0567051	1.04009	-0.0888874	0.940248	1.46107	2.75313
	253	rno-miR-664	0.487572	1.40208	0.318497	1.24703	-0.479697	0.717128	-0.546549	0.684656		0.55635	1.47054	-0.0488132	0.966731	1.45082	2.73363	0.0706921	1.05022
	254	rno-miR-20b	0.840173	1.79026	-0.621653	0.649926	-0.642853	0.640445	-0.440567	0.736845		0.802988	1.74471	-0.364939	0.776502	-0.108298	0.927682	-0.226547	0.854678
	255	rno-miR-489	-0.809903	0.57042	-0.405542	0.754952	-0.01203	0.991696	-0.326834	0.797284		-1.07408	0.474975	0.0554176	1.03916	-0.242759	0.845128	-0.451488	0.731288
	256	rno-miR-29c	4.30914	19.8235	2.62376	6.16356	2.61194	6.11324	2.13918	4.4051		2.04584	4.12912	1.86825	3.6509	3.20148	9.19899	2.20836	4.62151
	257	hsa-miR-26b	1.36746	2.58016	-0.235907	0.849151	-1.5041	0.352549	-0.34095	0.789521		-0.373618	0.771845	-1.15353	0.449524	0.548098	1.46216	-1.31312	0.402449
	258	hsa-miR-27a	0.469786	1.3849	-1.1699	0.444452	-0.495301	0.709414	-0.930288	0.524753		-0.74193	0.597939	-0.577349	0.670194	0.471009	1.38608	0.466438	1.38169
	259	hsa-miR-29a	2.26639	4.81119	0.886578	1.84879	1.07034	2.09993	-0.292643	0.816405		0.943088	1.92264	0.351791	1.27614	1.95481	3.87665	0.484819	1.39941
	260	hsa-miR-23a	-3.88074	0.0678863	-4.4214	0.0466688	-6.02145	0.0153944	-6.71557	0.00951509		-4.98227	0.0316363	-3.91346	0.0663637	-2.50322	0.176382	-5.27699	0.0257909
	261	mmu-miR-804	5.40908	42.4908	3.18126	9.071	3.81525	14.0769	-0.733593	0.601404		3.94781	15.4315	4.47118	22.1798	2.06517	4.18483	0.438971	1.35564
	262	mmu-miR-376b	2.99174	7.95431	0.813471	1.75743	0.159135	1.11662	0.7638	1.69796		1.0492	2.06938	0.748413	1.67994	2.71066	6.54623	-0.140135	0.907434
	263	mmu-let-7a	2.64614	6.25992	1.99878	3.99662	0.00944099	1.00657	1.05484	2.07749		1.89228	3.71221	1.08766	2.12529	1.02481	2.03469	-0.551952	0.682096
	264	mmu-miR-18a	1.02915	2.04081	-0.422407	0.746179	-0.576498	0.670589	-0.166107	0.891244		1.12362	2.17894	-0.605624	0.657187	0.611161	1.52749	0.176136	1.12985
	265	mmu-miR-20a	1.32875	2.51185	-1.02065	0.492894	-1.67543	0.313072	2.2817	4.86251		-0.251202	0.840196	1.49118	2.81118	-1.72317	0.302882	0.169815	1.12491
	266	mmu-miR-24-2	2.77363	6.83824	1.42707	2.68899	1.2065	2.30777	-0.182196	0.881361		1.70434	3.25879	0.687181	1.61013	2.07116	4.20224	1.25697	2.38993
	267	mmu-miR-31	3.14108	8.82184	0.744713	1.67564	0.152668	1.11162	0.25379	1.19234		1.4784	2.7864	-0.309536	0.806901	0.446612	1.36284	0.601055	1.51683
	268	snoRNA202	1.47361	2.77716	-0.232594	0.851103	-1.61911	0.325536	-0.113369	0.924427		-1.53742	0.344502	-0.555319	0.680506	0.956729	1.9409	-1.59262	0.331568
	269	mmu-miR-29b	-0.265254	0.832052	-0.399048	0.758359	0.0605179	1.04284	-0.113382	0.924418		-0.0568756	0.961344	0.342517	1.26797	-0.834394	0.560819	-0.439295	0.737495
	270	mmu-miR-322	1.61543	3.06403	1.77076	3.41234	0.455412	1.37117	-0.0776253	0.947616		1.12367	2.17901	0.849138	1.80142	1.29268	2.44983	0.709526	1.63527
	271	mmu-miR-125b	3.79122	13.8443	4.56202	23.6213	2.7566	6.75803	1.79567	3.47176		2.40593	5.29979	2.53648	5.80171	3.91987	15.1356	-0.296202	0.814394
	272	mmu-miR-101b	1.67757	3.19889	-0.468555	0.722688	-0.45924	0.727369	-0.238443	0.847659		1.02931	2.04105	-0.543267	0.686215	0.123523	1.08939	0.0741653	1.05275
	273	mmu-miR-878-3p	-5.36044	0.0243415	-6.52659	0.0108468	-6.66295	0.00986855	-5.66012	0.0197758		-5.2252	0.0267336	-6.47438	0.0112465	-5.15772	0.0280138	-6.60397	0.0102803
	274	mmu-miR-872	1.51411	2.85623	0.888884	1.85174	-0.645937	0.639077	-0.59469	0.662187		0.47063	1.38571	-0.758322	0.591183	1.02977	2.0417	-0.33787	0.791209
	275	mmu-miR-17	2.51883	5.73117	0.716619	1.64333	-0.390389	0.762924	-0.782787	0.581243		2.8927	7.42659	-0.320782	0.800636	1.82422	3.54116	1.63717	3.11055
	276	mmu-miR-28	1.40918	2.65587	2.59971	6.06166	-0.643629	0.640101	1.27958	2.42768		1.99109	3.97537	0.919376	1.8913	3.06701	8.38032	0.341377	1.26697
	277	mmu-miR-877	-0.44884	0.732632	-0.615715	0.652606	-0.150298	0.901065	0.00887299	1.00617		-0.152726	0.899549	-0.245922	0.843276	-0.168252	0.88992	0.548805	1.46287
	278	mmu-miR-212	0.198561	1.14755	-0.0186939	0.987126	0.0281387	1.0197	-0.325083	0.798253		0.0264317	1.01849	-0.119044	0.920798	0.429805	1.34705	0.0617847	1.04376
	279	mmu-miR-138	0.519419	1.43338	0.428335	1.34568	-0.983958	0.505591	4.14292	17.6661		-0.373392	0.771965	0.589799	1.50504	-0.169172	0.889353	0.596201	1.51173
	280	mmu-miR-541	-3.19107	0.109495	-6.46654	0.0113078	-5.96196	0.0160425	-6.60499	0.0102731		-4.78293	0.036324	-6.44676	0.0114639	-3.23721	0.106048	-6.90354	0.00835272
	281	mmu-miR-186	4.46876	22.1427	2.26904	4.82001	0.813417	1.75737	0.54586	1.45989		3.95802	15.5412	0.752981	1.68527	3.47949	11.154	1.34686	2.54359
	282	mmu-miR-193	2.72831	6.62678	-0.417559	0.74869	0.980486	1.97313	0.017889	1.01248		1.34703	2.54388	0.579473	1.4943	1.62422	3.08275	1.5553	2.93896
	283	mmu-miR-463	-2.33192	0.19862	-2.52995	0.173145	-1.05628	0.48087	-0.353983	0.782421		-0.787453	0.579366	-0.511263	0.701608	-1.92647	0.263072	-0.80798	0.571181
	284	mmu-miR-34c	-0.007621	0.994731	2.12922	4.3748	1.78722	3.45149	1.01436	2.02001		0.251905	1.19078	3.45855	10.9933	1.33926	2.53021	2.47331	5.55318
	285	mmu-miR-470	-1.88377	0.270974	0.27722	1.21186	-0.917857	0.529295	0.601173	1.51695		-0.388186	0.76409	-1.83237	0.280802	-1.32955	0.397893	0.745041	1.67602
	286	hsa-miR-455	2.53126	5.78076	1.5778	2.98515	0.425138	1.3427	0.575956	1.49067		1.77352	3.41886	0.7264	1.65451	2.31373	4.97166	0.323229	1.25113
	287	hsa-miR-493-3p	-1.76409	0.294412	-1.58163	0.334105	-1.30071	0.405927	0.109844	1.07911		-0.453316	0.730362	-0.360838	0.778712	-1.13196	0.456297	-0.59968	0.6599
	288	mmu-miR-543	-0.150531	0.900919	0.777739	1.71444	-0.565358	0.675788	0.909065	1.87783		0.0448967	1.03161	-0.819367	0.566691	1.31102	2.48117	-0.445524	0.734317
	289	mmu-miR-487b	1.07246	2.10302	2.00046	4.00128	0.0390526	1.02744	0.62788	1.54529		1.31004	2.47948	-0.847468	0.555759	1.73984	3.33998	-0.729258	0.603214
	290	mmu-miR-449b	1.24823	2.3755	-0.435596	0.739388	0.1308	1.0949	-0.892271	0.538765		1.12634	2.18305	-0.770649	0.586154	-0.643968	0.63995	0.457186	1.37286
	291	mmu-miR-467a	-0.322036	0.79994	-3.00344	0.124702	-1.76283	0.294669	-0.616945	0.65205		-1.22703	0.427197	0.0319916	1.02242	0.353503	1.27766	0.0583591	1.04128
	292	mmu-miR-485-3p	0.160147	1.1174	-0.0905857	0.939141	0.483572	1.3982	0.433577	1.35058		0.767204	1.70197	-0.18236	0.88126	1.43848	2.71036	0.104837	1.07537
	293	mmu-miR-673	-0.356563	0.781023	0.437199	1.35397	0.640194	1.55854	-1.37417	0.385775		-0.635338	0.64379	0.408805	1.32759	1.55902	2.94654	0.241497	1.18222
	294	mmu-miR-674	0.682788	1.60524	0.172575	1.12707	0.215974	1.16149	0.0560627	1.03962		0.433443	1.35045	0.465332	1.38063	0.984965	1.97927	0.522631	1.43657
	295	mmu-miR-676	3.07608	8.43323	2.12793	4.37089	-0.159468	0.895355	-0.0591888	0.959804		2.11245	4.32424	1.5938	3.01844	2.71107	6.54807	0.718431	1.64539
	296	hsa-miR-190b	2.16079	4.47159	0.364677	1.28759	-0.318751	0.801764	0.155312	1.11366		1.29184	2.4484	0.266857	1.20318	0.979335	1.97156	0.918774	1.89051
	297	hsa-miR-214	1.97573	3.93326	1.18634	2.27575	-0.186507	0.878731	-0.481178	0.716392		0.936102	1.91335	0.432294	1.34938	1.98473	3.95788	-0.632225	0.645181
	298	hsa-miR-22	2.81245	7.02478	1.75934	3.38542	0.847944	1.79993	0.260426	1.19783		1.84092	3.58237	0.787035	1.72552	2.09842	4.2824	0.872677	1.83106
	299	hsa-miR-744	2.20404	4.60768	0.884188	1.84573	0.184536	1.13645	0.70348	1.62843		1.37087	2.58626	1.19922	2.29615	2.07381	4.20997	1.15936	2.23359
	300	hsa-miR-106b	2.26692	4.81296	0.819304	1.76455	-0.0913834	0.938622	-1.04461	0.484774		2.15599	4.45676	0.152374	1.1114	1.89434	3.71753	0.638918	1.55716
	301	hsa-let-7e	0.778041	1.7148	1.17941	2.26485	-0.348669	0.785308	-0.902618	0.534915		-0.293715	0.815799	0.878488	1.83845	2.26822	4.81728	-1.13275	0.456047
	302	mmu-miR-450B-3P	0.715815	1.64241	-0.267872	0.830544	-0.295016	0.815063	-0.492767	0.710661		0.71614	1.64278	0.0572792	1.0405	-1.31229	0.402681	0.365246	1.2881
	303	mmu-miR-712	0.949305	1.93094	4.01879	16.2097	0.894617	1.85912	1.44869	2.72961		0.436281	1.35311	0.387485	1.30811	3.92675	15.2079	1.63105	3.09738
	304	mmu-miR-465C-5P	-0.0307991	0.978878	0.64592	1.56474	0.423589	1.34126	1.53471	2.89729		1.05025	2.07089	0.767713	1.70257	0.886094	1.84817	0.592796	1.50817
	305	mmu-miR-463	-3.63053	0.0807422	-1.61592	0.326257	-0.609293	0.655518	-2.20153	0.217407		-1.37376	0.385885	-1.88938	0.269923	-1.80956	0.285278	-2.82245	0.141371
	306	mmu-miR-1198	0.406108	1.32511	-0.957088	0.515095	-1.24383	0.42225	-1.04039	0.486196		0.403856	1.32304	0.179102	1.13218	-0.376653	0.770222	0.161112	1.11815
	307	mmu-miR-1195	-0.410527	0.752348	2.22551	4.67677	4.69923	25.9782	-0.614885	0.652982		1.38473	2.61123	1.55033	2.92884	3.25084	9.51922	4.56315	23.6398
	308	mmu-miR-1188	-0.619886	0.650723	0.378632	1.30011	-0.415194	0.749919	-0.338169	0.791045		-0.53241	0.691399	0.261545	1.19876	0.257771	1.19563	0.112942	1.08143
	309	mmu-miR-467F	-0.0244495	0.983196	-1.46848	0.361363	1.28168	2.43121	1.24709	2.37363		-0.366261	0.775791	1.17821	2.26296	0.837159	1.78653	1.74203	3.34505
	310	rno-miR-409-3P	2.60139	6.06869	0.360817	1.28415	1.79697	3.47489	0.56996	1.48448		1.86168	3.63432	-1.01382	0.495234	3.75859	13.5347	0.788023	1.72671
	311	rno-miR-146B	2.15365	4.44951	1.68896	3.22425	1.08579	2.12254	0.0603294	1.0427		1.03113	2.04362	0.0942684	1.06752	2.27343	4.8347	0.604162	1.5201
	312	hsa-miR-423-3P	0.704327	1.62938	-0.603081	0.658347	-0.0386852	0.973542	-0.0293045	0.979893		0.48587	1.40043	-0.399395	0.758176	0.594018	1.50944	0.400637	1.32009
	313	hsa-miR-151-5P	-4.83339	0.0350755	-6.43042	0.0115945	-11.3707	0.000377651	-5.74232	0.0186805		-6.1923	0.0136751	-2.40485	0.188828	-6.14448	0.014136	-6.07906	0.0147918
	314	hsa-miR-338-5P	0.36531	1.28816	0.55286	1.46699	-0.942343	0.520387	0.0392818	1.0276		-0.00923004	0.993623	-0.15172	0.900176	0.372025	1.29417	-0.21022	0.864405
	315	hsa-miR-421	0.760596	1.69419	-0.83717	0.559741	-0.961949	0.513363	-0.562737	0.677017		0.786892	1.72535	-1.10844	0.463794	0.190125	1.14086	-0.37908	0.768928
	316	rno-miR-743a	-0.967681	0.511327	0.561562	1.47587	0.990631	1.98705	1.18042	2.26643		0.0796371	1.05675	0.715217	1.64173	-0.157766	0.896412	-1.55337	0.340713
	317	rno-miR-148b-5p	1.91526	3.77182	0.336784	1.26294	0.152631	1.1116	-0.229845	0.852726		1.60682	3.0458	-0.158928	0.89569	1.29131	2.4475	0.877462	1.83714
	318	rno-miR-7a	0.501328	1.41552	-0.495432	0.709349	-0.75693	0.591754	-0.2017	0.869525		0.370283	1.29261	-0.97501	0.508736	-0.0607063	0.958795	-0.393427	0.761319
	319	rno-miR-125b	0.807656	1.75037	0.0594673	1.04208	0.770433	1.70578	1.1419	2.20672		0.938766	1.91689	1.40722	2.65225	2.16835	4.4951	1.6833	3.21162
	320	rno-miR-204	2.44098	5.43011	3.42949	10.7741	1.95402	3.87451	1.34328	2.53728		2.45672	5.48967	2.21212	4.63356	2.46863	5.53518	-1.08462	0.471515
	321	mmu-miR-2138	0.695557	1.61951	-0.504353	0.704977	-0.0829014	0.944157	-1.22772	0.426991		0.940506	1.9192	0.731334	1.66017	1.6032	3.03817	-1.14237	0.453016
	322	mmu-miR-2146	0.168059	1.12355	-2.9243	0.131734	-1.21429	0.430986	-2.54782	0.171014		1.03885	2.05459	0.0995232	1.07142	0.942756	1.9222	-1.51531	0.349821
	323	mmu-miR-2183	2.54363	5.83053	3.89359	14.8623	1.42982	2.69414	-0.281101	0.822963		1.77456	3.42134	2.22405	4.67204	2.91107	7.52175	1.31358	2.48557
	324	rno-miR-632	-2.71277	0.152537	-4.15269	0.056223	-30.8257	5.25442e-10	-28.2958	3.03461e-09		-29.2223	1.59663e-09	-29.9469	9.66249e-10	-1.29833	0.406596	-24.3004	4.84002e-08
	325	mmu-miR-2182	-1.03958	0.486468	0.469912	1.38502	-0.591069	0.663851	0.829664	1.77727		-0.192416	0.875139	0.351335	1.27574	1.12203	2.17653	-0.70726	0.612482
	326	mmu-miR-2134	-2.22934	0.213256	-1.36016	0.389538	-1.02128	0.492678	-0.975285	0.50864		-1.33148	0.397361	-0.47328	0.720325	0.717477	1.6443	-1.07432	0.474895
	327	mmu-miR-432	-1.10202	0.465864	-2.78184	0.145406	-0.151722	0.900175	0.649309	1.56842		-2.07931	0.236628	0.222505	1.16676	1.41872	2.67349	-1.4884	0.356407
	328	mmu-miR-2135	1.63441	3.1046	-2.95732	0.128753	-1.37315	0.386048	-2.11992	0.23006		0.319378	1.24779	-0.334933	0.792821	1.42528	2.68566	-2.09387	0.234252
	329	hsa-miR-671-5p	2.91601	7.54758	2.97989	7.88929	2.58341	5.99355	1.58398	2.99795		0.795419	1.73558	1.33793	2.52788	2.4554	5.48466	1.03919	2.05507
	330	hsa-miR-144	0.905236	1.87285	0.448702	1.36481	-0.806065	0.57194	-3.89242	0.0673387		1.28286	2.43321	-1.28328	0.41086	0.000408936	1.00028	0.119661	1.08648
	331	mmu-miR-15a	1.12022	2.17381	0.0806313	1.05748	0.0619827	1.0439	-0.232731	0.851022		1.41223	2.66149	-0.714657	0.60935	0.377953	1.2995	0.732725	1.66178
	332	mmu-miR-503	-0.220102	0.858505	0.0221519	1.01547	-0.379362	0.768777	-0.407953	0.753692		-0.433287	0.740573	-0.737433	0.599806	-0.689935	0.619882	-0.682621	0.623032
	333	ath-miR159a	-2.31905	0.2004	-1.70905	0.305862	-2.08402	0.235856	-3.64025	0.0802002		-2.50909	0.175667	-1.98184	0.253166	-2.76571	0.147041	-1.63748	0.321418
	334	mmu-miR-1191	1.90912	3.75579	0.603674	1.51958	0.445772	1.36204	-0.0799789	0.946071		1.45524	2.74202	0.67304	1.59443	1.19777	2.29384	0.967329	1.95522
	335	mmu-miR-1904	-2.83623	0.140026	-1.30204	0.405553	-12.5014	0.000172465	2.16793	4.49378		-1.48838	0.356411	-13.1048	0.000113516	1.24331	2.3674	-1.41302	0.375526
	336	mmu-miR-1941-3p	1.49918	2.82683	0.283127	1.21683	0.641447	1.55989	1.08044	2.11468		0.937997	1.91587	-0.470221	0.721854	1.90191	3.73708	0.732815	1.66188
	337	mmu-miR-297a	1.36481	2.57542	-0.9217	0.527887	0.74333	1.67403	0.120615	1.0872		0.662531	1.58286	0.756469	1.68935	-0.739398	0.598989	1.27899	2.42668
	338	mmu-miR-704	-1.90757	0.26654	0.209768	1.1565	1.17403	2.25641	1.89458	3.71812		0.0391727	1.02752	-0.178957	0.883341	0.865302	1.82172	1.78953	3.45703
	339	mmu-miR-1274a	1.79369	3.46701	-1.95565	0.257805	-0.548563	0.683701	-0.479897	0.717029		-0.727349	0.604013	0.39661	1.31641	0.858414	1.81304	-0.373575	0.771867
	340	mmu-miR-1306	0.862599	1.81831	-0.510553	0.701953	-0.361386	0.778417	-1.62776	0.323591		0.799183	1.74011	0.733818	1.66303	1.16239	2.23828	-0.114302	0.923829
	341	mmu-miR-1839-3p	1.33375	2.52058	0.986124	1.98086	-0.256712	0.836993	1.16467	2.24182		0.780462	1.71768	-0.460249	0.726861	1.60056	3.03261	-0.122505	0.918591
	342	mmu-miR-1839-5p	1.37882	2.60056	0.804094	1.74605	-0.324328	0.79867	0.271397	1.20698		1.39879	2.6368	0.206781	1.15411	1.15161	2.22162	0.527245	1.44117
	343	mmu-miR-1896	0.229869	1.17273	1.59569	3.02239	0.507827	1.42191	0.541767	1.45575		0.157018	1.11498	1.04023	2.05656	1.09856	2.14141	0.172474	1.12699
	344	mmu-miR-1897-5p	3.05508	8.31134	2.84314	7.17579	0.779527	1.71657	1.15226	2.22261		0.789734	1.72876	1.32424	2.50401	3.48358	11.1857	1.21758	2.32556
	345	mmu-miR-1901	-1.68801	0.310355	-1.10093	0.466217	-0.873965	0.545645	-0.143576	0.905273		-1.29596	0.407265	0.351286	1.2757	-0.294507	0.815351	-0.688326	0.620574
	346	mmu-miR-1905	-1.35658	0.390507	-0.937431	0.522162	-1.04547	0.484487	0.955305	1.93899		1.19601	2.29105	1.80064	3.48376	0.81997	1.76537	1.0867	2.12388
	347	mmu-miR-1928	3.19871	9.1814	-2.01726	0.247027	0.265751	1.20226	-0.961521	0.513515		2.18297	4.54086	0.329364	1.25646	1.829	3.5529	-0.17086	0.888313
	348	mmu-miR-1930	0.356421	1.28025	-0.781208	0.581879	-0.762131	0.589625	-0.411039	0.752081		0.208095	1.15516	-1.01634	0.49437	0.241696	1.18238	0.00670052	1.00466
	349	mmu-miR-1932	1.0339	2.04755	0.917345	1.88864	-0.147993	0.902505	0.966377	1.95393		0.932787	1.90896	1.61361	3.06016	1.64855	3.13519	0.323202	1.2511
	350	mmu-miR-1939	0.441733	1.35824	-2.37405	0.192904	-1.41654	0.374611	-0.926735	0.526048		0.511287	1.42532	-0.373202	0.772067	-0.264468	0.832505	-1.23848	0.423819
	351	mmu-miR-1944	1.12922	2.1874	3.04934	8.27833	2.04834	4.13629	1.73861	3.33714		0.447464	1.36364	2.08705	4.24878	5.138	35.2121	1.8803	3.68152
	352	mmu-miR-1951	-1.63433	0.32212	-1.71682	0.304218	-0.341935	0.788983	2.07513	4.21381		0.675344	1.59698	1.6875	3.22098	-0.658092	0.633716	-0.539743	0.687893
	353	mmu-miR-1959	-0.508079	0.703158	-0.545872	0.684977	-0.235039	0.849662	0.727823	1.65614		-0.0291428	0.980002	0.0895039	1.064	-0.474891	0.719521	0.932138	1.9081
	354	mmu-miR-1960	1.33578	2.52412	1.3925	2.62534	-0.394301	0.760858	1.60119	3.03393		0.178033	1.13134	0.41369	1.33209	1.64631	3.13031	-1.16935	0.444622
	355	mmu-miR-1969	-3.48081	0.0895719	-2.09025	0.23484	-0.548365	0.683795	-0.781994	0.581562		-0.905093	0.533998	-0.139342	0.907933	-1.00283	0.499021	-1.74409	0.298522
	356	mmu-miR-1971	1.7421	3.34522	1.65464	3.14844	0.996408	1.99503	0.765549	1.70002		0.553251	1.46739	1.77725	3.42771	2.55914	5.89355	0.259718	1.19724
	357	mmu-miR-1982.1	3.02132	8.1191	3.02911	8.16305	0.409425	1.32816	2.65972	6.31911		2.99221	7.95691	3.3944	10.5152	1.49299	2.81472	1.93475	3.82312
	358	mmu-miR-1982.2	0.928294	1.90302	1.93437	3.82211	0.0854889	1.06105	0.465374	1.38068		0.72281	1.65039	0.0985809	1.07072	-0.609151	0.655582	0.269133	1.20508
	359	mmu-miR-669n	3.8612	14.5324	2.86267	7.27363	2.30576	4.94429	2.83121	7.1167		3.80476	13.9748	3.36318	10.2901	4.28743	19.5274	3.53525	11.5936
	360	mmu-miR-466k	-2.93935	0.130367	0.0832558	1.05941	-0.199248	0.871005	-0.510496	0.701981		-2.30521	0.202332	0.198125	1.14721	-0.0272514	0.981288	1.75339	3.37149
	361	mmu-miR-1894-3p	3.18851	9.11669	3.66109	12.6502	2.10365	4.29796	1.14223	2.20722		1.9865	3.96273	2.32275	5.00284	3.2321	9.39637	1.52241	2.87271
	362	mmu-miR-1937c	2.33683	5.05191	-0.68942	0.620103	1.27251	2.41581	-1.16383	0.446326		1.58528	3.00067	1.62026	3.07431	-0.382948	0.766869	-0.208941	0.865172
	363	mmu-miR-1937b	2.38405	5.21999	-0.337178	0.791588	1.20085	2.29875	-1.20134	0.434872		1.42968	2.69386	1.27256	2.41589	-0.492075	0.711002	-0.27782	0.824837
	364	hsa-miR-875-5p	0.356362	1.28019	-0.951214	0.517197	0.266971	1.20328	-0.67551	0.626111		0.436449	1.35327	1.29575	2.45505	-0.447519	0.733303	0.598249	1.51388
	365	hsa-miR-206	4.57118	23.7719	3.2501	9.51429	0.694669	1.61851	1.83006	3.55551		1.4858	2.80073	0.870041	1.82771	3.43774	10.8358	-1.52565	0.347323
	366	rno-miR-352	3.19718	9.17166	-1.89068	0.269681	0.539274	1.45324	2.18507	4.5475		2.87325	7.32716	0.372242	1.29436	1.92345	3.79329	1.29389	2.45189
	367	rno-miR-7	0.803111	1.74486	-0.602972	0.658396	-0.835461	0.560404	-0.924347	0.526919		0.690864	1.61425	-0.679005	0.624596	0.147843	1.10791	-0.342247	0.788812
	368	mmu-miR-592	-3.68506	0.0777474	-5.46956	0.0225683	-4.77275	0.0365813	-5.08058	0.0295524		-3.95234	0.064599	-4.53014	0.0432804	-5.68164	0.0194829	-4.0902	0.0587122

## Sheet: PBS control
	Well	Target Name	CT	ΔCT
	1	mmu-let-7b	21.5453	0.0440725
	2	mmu-let-7c	21.264	-0.237263
	3	mmu-let-7d	24.1692	2.66794
	4	mmu-let-7e	22.8336	1.33241
	5	mmu-let-7g	23.4127	1.9115
	6	mmu-let-7i	22.7684	1.26719
	7	mmu-miR-1	24.906	3.40478
	8	rno-miR-1	24.984	3.48278
	9	mmu-miR-7a	30.4323	8.93107
	10	mmu-miR-7b	31.9186	10.4173
	11	U6 snRNA	19.9601	-1.54107
	12	U6 snRNA	19.9601	-1.54107
	13	mmu-miR-10a	27.1728	5.67154
	14	mmu-miR-15a	24.3273	2.82605
	15	mmu-miR-15b	24.2535	2.75224
	16	mmu-miR-16	15.8745	-5.62668
	17	mmu-miR-18a	26.4241	4.92291
	18	mmu-miR-19a	21.7912	0.289955
	19	mmu-miR-19b	18.5028	-2.99839
	20	mmu-miR-20a	19.1512	-2.35002
	21	mmu-miR-20b	22.8568	1.35555
	22	mmu-miR-21	22.1599	0.658666
	23	mmu-miR-23b	30.0185	8.51732
	24	mmu-miR-24	18.3144	-3.18686
	25	mmu-miR-25	20.4156	-1.08563
	26	mmu-miR-26a	21.8221	0.320854
	27	mmu-miR-26b	21.6183	0.117078
	28	mmu-miR-27a	25.7065	4.20532
	29	mmu-miR-27b	26.5949	5.09371
	30	U6 snRNA	19.9601	-1.54107
	31	U6 snRNA	19.9601	-1.54107
	32	mmu-miR-28	28.2931	6.79192
	33	mmu-miR-29b	33.8371	12.3359
	34	mmu-miR-29c	26.384	4.88278
	35	mmu-miR-30b	19.1547	-2.34652
	36	mmu-miR-30c	17.9032	-3.59804
	37	mmu-miR-30d	22.9585	1.45734
	38	mmu-miR-32	33.1672	11.666
	39	mmu-miR-34a	26.139	4.63782
	40	mmu-miR-34c	33.094	11.5928
	41	mmu-miR-93	20.9743	-0.526892
	42	mmu-miR-99a	25.5553	4.05411
	43	mmu-miR-99b	25.8345	4.33326
	44	mmu-miR-100	25.7231	4.22186
	45	mmu-miR-101a	24.7872	3.28597
	46	mmu-miR-103	24.7009	3.19964
	47	mmu-miR-107	31.9084	10.4072
	48	mmu-miR-122	23.9982	2.49697
	49	mmu-miR-125a-3p	31.3147	9.81345
	50	mmu-miR-125a-5p	25.2326	3.73138
	51	mmu-miR-125b-5p	23.2023	1.7011
	52	mmu-miR-126-3p	21.0351	-0.466065
	53	mmu-miR-126-5p	22.041	0.539798
	54	mmu-miR-127	25.9304	4.42915
	55	mmu-miR-128a	27.9631	6.46191
	56	mmu-miR-129-3p	31.9504	10.4492
	57	mmu-miR-130a	26.8639	5.3627
	58	mmu-miR-130b	25.4144	3.91316
	59	mmu-miR-132	23.9674	2.46621
	60	mmu-miR-133a	19.3167	-2.18452
	61	mmu-miR-133b	23.5213	2.0201
	62	mmu-miR-134	28.4058	6.90458
	63	mmu-miR-135a	32.9374	11.4362
	64	mmu-miR-135b	34.1805	12.6793
	65	mmu-miR-136	31.0411	9.53992
	66	mmu-miR-138	25.761	4.25978
	67	mmu-miR-139-5p	22.0944	0.593137
	68	mmu-miR-140	22.3015	0.80027
	69	mmu-miR-141	28.6342	7.13298
	70	mmu-miR-142-3p	23.4127	1.91146
	71	mmu-miR-142-5p	29.6336	8.13241
	72	snoRNA135	32.4963	10.995
	73	mmu-miR-145	21.3463	-0.154864
	74	mmu-miR-146a	21.3143	-0.186907
	75	mmu-miR-146b	24.915	3.41376
	76	mmu-miR-147	30.3441	8.8429
	77	mmu-miR-148a	25.3305	3.8293
	78	mmu-miR-148b	27.6901	6.18889
	79	mmu-miR-150	17.4019	-4.0993
	80	mmu-miR-151-3p	25.9397	4.43849
	81	mmu-miR-152	25.7268	4.22555
	82	mmu-miR-181a	25.8379	4.33666
	83	mmu-miR-181c	27.8433	6.34212
	84	mmu-miR-182	30.3258	8.82456
	85	mmu-miR-183	32.0692	10.568
	86	mmu-miR-184	28.9778	7.4766
	87	mmu-miR-185	27.4267	5.92551
	88	mmu-miR-186	22.4388	0.937623
	89	mmu-miR-191	18.4162	-3.08505
	90	mmu-miR-192	22.5317	1.03052
	91	mmu-miR-193b	23.4469	1.9457
	92	mmu-miR-194	26.7317	5.23052
	93	mmu-miR-195	20.512	-0.989215
	94	mmu-miR-196b	31.023	9.5218
	95	rno-miR-196c	28.7937	7.29246
	96	mmu-miR-197	29.0235	7.52233
	97	mmu-miR-199a-3p	25.8497	4.34844
	98	mmu-miR-199a-5p	33.4971	11.9958
	99	mmu-miR-200a	24.1136	2.61243
	100	mmu-miR-200b	24.4686	2.96738
	101	mmu-miR-200c	25.1641	3.66288
	102	mmu-miR-202	27.3612	5.85999
	103	mmu-miR-203	22.2701	0.768863
	104	mmu-miR-204	26.1252	4.624
	105	mmu-miR-205	24.9891	3.4879
	106	mmu-miR-207	32.1261	10.6249
	107	rno-miR-207	28.1033	6.60207
	108	mmu-miR-208	31.4529	9.95173
	109	mmu-miR-210	21.6761	0.174915
	110	mmu-miR-211	28.2467	6.74544
	111	mmu-miR-214	24.8086	3.30743
	112	mmu-miR-215	24.0079	2.50671
	113	snoRNA202	31.5173	10.0161
	114	mmu-miR-216a	27.0731	5.57189
	115	mmu-miR-216b	34.995	13.4937
	116	mmu-miR-218	26.0716	4.57039
	117	mmu-miR-221	26.301	4.7998
	118	mmu-miR-222	20.1578	-1.34338
	119	mmu-miR-223	20.3826	-1.11858
	120	mmu-miR-224	27.6466	6.14538
	121	mmu-miR-290-3p	33.638	12.1368
	122	mmu-miR-292-3p	31.8321	10.3309
	123	mmu-miR-293	32.9626	11.4614
	124	mmu-miR-295	34.8679	13.3666
	125	mmu-miR-296-5p	22.3128	0.811635
	126	mmu-miR-301a	24.9698	3.4686
	127	mmu-miR-301b	24.9334	3.43221
	128	mmu-miR-320	21.4695	-0.0316702
	129	mmu-miR-324-5p	27.6288	6.12758
	130	rno-miR-327	33.7303	12.2291
	131	mmu-miR-328	20.3334	-1.16778
	132	mmu-miR-329	34.7525	13.2513
	133	mmu-miR-331-3p	24.2696	2.76838
	134	mmu-miR-331-5p	28.4624	6.96114
	135	mmu-miR-335-3p	29.0472	7.54601
	136	mmu-miR-335-5p	27.9378	6.43659
	137	mmu-miR-337-3p	31.6464	10.1452
	138	mmu-miR-337-5p	28.3377	6.83653
	139	mmu-miR-338-3p	33.7654	12.2642
	140	mmu-miR-339-3p	27.3657	5.86451
	141	rno-miR-339-3p	29.3712	7.86995
	142	mmu-miR-339-5p	26.9846	5.48334
	143	mmu-miR-340-3p	32.229	10.7278
	144	mmu-miR-340-5p	27.3888	5.88758
	145	mmu-miR-342-3p	22.4153	0.914106
	146	mmu-miR-342-5p	33.5582	12.0569
	147	mmu-miR-345-3p	32.4849	10.9837
	148	rno-miR-345-3p	30.1783	8.67708
	149	mmu-miR-345-5p	28.1673	6.6661
	150	rno-miR-347	28.295	6.79382
	151	mmu-miR-350	28.972	7.47076
	152	rno-miR-351	31.8828	10.3816
	153	mmu-miR-361	29.1913	7.69008
	154	mmu-miR-362-3p	30.1045	8.60328
	155	mmu-miR-363	29.7877	8.28653
	156	mmu-miR-365	25.9028	4.40154
	157	mmu-miR-369-5p	35.2016	13.7004
	158	mmu-miR-375	21.4434	-0.0578066
	159	mmu-miR-376a	32.1765	10.6753
	160	mmu-miR-376b	32.2016	10.7004
	161	mmu-miR-376c	28.0475	6.5463
	162	mmu-miR-379	29.7475	8.24629
	163	mmu-miR-380-5p	35.2877	13.7865
	164	mmu-miR-381	29.5198	8.01858
	165	mmu-miR-382	29.5566	8.05541
	166	mmu-miR-383	35.396	13.8948
	167	mmu-miR-384-5p	31.9768	10.4755
	168	mmu-miR-409-3p	29.5602	8.05901
	169	mmu-miR-410	29.8972	8.39594
	170	mmu-miR-411	28.426	6.9248
	171	rno-miR-421	30.6035	9.10227
	172	mmu-miR-423-5p	26.4032	4.90198
	173	mmu-miR-425	22.5262	1.02495
	174	mmu-miR-429	25.2233	3.72208
	175	Y1	31.738	10.2368
	176	mmu-miR-433	30.5605	9.05925
	177	mmu-miR-434-3p	26.4616	4.96042
	178	mmu-miR-434-5p	31.0184	9.51721
	179	mmu-miR-449a	29.4255	7.92427
	180	mmu-miR-450a-5p	32.9239	11.4227
	181	mmu-miR-451	17.027	-4.47418
	182	mmu-miR-455	28.7707	7.2695
	183	mmu-miR-467a	31.2461	9.74489
	184	mmu-miR-467c	31.2404	9.73917
	185	mmu-miR-484	19.3368	-2.16437
	186	mmu-miR-486	15.7096	-5.79164
	187	mmu-miR-487b	32.2998	10.7986
	188	mmu-miR-491	27.1256	5.62435
	189	mmu-miR-494	30.2046	8.70334
	190	mmu-miR-495	29.5696	8.06838
	191	mmu-miR-497	29.3867	7.88546
	192	mmu-miR-499	33.8492	12.348
	193	mmu-miR-500	30.0889	8.58764
	194	mmu-miR-501-3p	29.1348	7.63363
	195	mmu-miR-503	32.406	10.9048
	196	mmu-miR-509-3p	32.5234	11.0222
	197	mmu-miR-511	28.884	7.38277
	198	mmu-miR-532-3p	26.9586	5.45739
	199	mmu-miR-532-5p	24.7604	3.25914
	200	rno-miR-532-5p	25.6745	4.17334
	201	mmu-miR-539	32.7048	11.2036
	202	ath-miR159a	24.3221	2.82093
	203	mmu-miR-542-5p	35.0101	13.5089
	204	mmu-miR-543	32.6617	11.1605
	205	mmu-miR-544	34.4863	12.9851
	206	mmu-miR-574-3p	22.6831	1.18192
	207	mmu-miR-582-3p	32.4811	10.9799
	208	mmu-miR-665	33.3582	11.857
	209	mmu-miR-669a	29.5991	8.09787
	210	mmu-miR-671-3p	29.2424	7.74116
	211	mmu-miR-672	26.3017	4.80044
	212	mmu-miR-674	27.0581	5.55685
	213	mmu-miR-708	30.801	9.29981
	214	mmu-miR-741	32.4319	10.9307
	215	mmu-miR-744	23.1804	1.67916
	216	mmu-miR-802	32.2671	10.7659
	217	mmu-miR-872	31.9911	10.4899
	218	mmu-miR-874	11.7861	-9.71511
	219	mmu-miR-125b-3p	31.6149	10.1137
	220	mmu-miR-143	26.947	5.44578
	221	rno-miR-219-1-3p	31.244	9.74277
	222	rno-miR-224	28.2322	6.73102
	223	mmu-miR-324-3p	24.1569	2.65565
	224	mmu-miR-351	31.9781	10.4769
	225	rno-miR-381	29.3782	7.87703
	226	mmu-miR-452	32.9329	11.4317
	227	mmu-miR-467b	28.2513	6.75013
	228	mmu-miR-546	27.9367	6.43547
	229	mmu-miR-547	30.8308	9.32955
	230	mmu-miR-652	25.5265	4.0253
	231	mmu-miR-667	28.0593	6.55811
	232	mmu-miR-676	26.001	4.49977
	233	mmu-miR-680	29.4544	7.95321
	234	mmu-miR-685	22.9581	1.45689
	235	mmu-miR-687	24.7156	3.2144
	236	mmu-miR-106b	20.2693	-1.23187
	237	mmu-miR-155	26.0249	4.52365
	238	mmu-miR-17	18.7952	-2.70597
	239	mmu-miR-23a	29.4309	7.92973
	240	mmu-miR-29a	23.2643	1.7631
	241	mmu-miR-30a	20.6179	-0.883267
	242	mmu-miR-30e	22.0706	0.569387
	243	mmu-miR-31	26.386	4.88474
	244	mmu-miR-34b-3p	26.3984	4.89722
	245	mmu-miR-92a	16.3923	-5.10894
	246	mmu-miR-187	29.2699	7.76874
	247	mmu-miR-106a	18.7714	-2.7298
	248	mmu-miR-188-5p	27.4199	5.91866
	249	mmu-miR-322	30.2513	8.75007
	250	hsa-miR-136	32.4033	5.09094
	251	hsa-miR-33a	34.1552	6.84276
	252	hsa-miR-93	22.4482	-4.86418
	253	hsa-miR-29b-2	34.9458	7.63336
	254	hsa-miR-15b	28.3025	0.990057
	255	Mamm U6	19.6767	-7.63574
	256	Mamm U6	19.6767	-7.63574
	257	hsa-miR-99b	32.3892	5.07678
	258	hsa-miR-9	33.8137	6.50129
	259	hsa-miR-140-3p	23.3101	-4.00228
	260	hsa-miR-149	25.0249	-2.28752
	261	hsa-miR-378	27.324	0.011618
	262	hsa-miR-200a	31.6135	4.30105
	263	hsa-miR-338	34.5902	7.27782
	264	hsa-miR-324-3p	24.5076	-2.80481
	265	hsa-miR-30e-3p	23.0427	-4.26975
	266	hsa-miR-30a-3p	22.7724	-4.53997
	267	hsa-miR-223	16.9841	-10.3283
	268	hsa-miR-22	29.9944	2.682
	269	hsa-miR-214	24.3779	-2.93454
	270	hsa-miR-213	29.1275	1.81512
	271	hsa-miR-200c	22.9358	-4.37663
	272	hsa-miR-143	34.0298	6.71736
	273	Mamm U6	19.6767	-7.63574
	274	Mamm U6	19.6767	-7.63574
	275	hsa-miR-136	35.3966	8.08417
	276	hsa-miR-425	28.2453	0.932883
	277	mmu-miR-322	27.1681	-0.144268
	278	mmu-miR-326	29.3546	2.04223
	279	mmu-miR-337	33.5761	6.26364
	280	mmu-miR-345	31.0263	3.71385
	281	hsa-miR-200b	27.3069	-0.00548897
	282	mmu-miR-374-5p	27.0907	-0.221725
	283	mmu-miR-696	26.1839	-1.12853
	284	mmu-miR-720	22.1953	-5.11712
	285	mmu-miR-698	32.8807	5.56832
	286	mmu-miR-700	30.2768	2.96436
	287	mmu-miR-701	34.7532	7.44076
	288	mmu-miR-702	30.4026	3.09021
	289	mmu-miR-133a	11.8183	-15.4941
	290	mmu-miR-706	28.3585	1.04611
	291	mmu-miR-715	28.9596	1.64723
	292	mmu-miR-690	34.9961	7.68365
	293	snoRNA135	34.8982	7.58583
	294	mmu-miR-692	33.1274	5.81496
	295	mmu-miR-467b	29.3483	2.03591
	296	rno-miR-664	25.6894	-1.62298
	297	rno-miR-20b	26.5429	-0.769546
	298	rno-miR-350	32.6677	5.35525
	299	rno-miR-489	29.4173	2.10489
	300	rno-miR-29c	34.8324	7.52
	301	hsa-miR-26b	31.105	3.79256
	302	hsa-miR-27a	30.2479	2.93546
	303	hsa-miR-29a	30.7579	3.44544
	304	mmu-miR-763	32.569	5.2566
	305	mmu-miR-804	33.0328	5.72039
	306	mmu-miR-805	35.0399	7.72747
	307	mmu-miR-376b	32.5456	5.23317
	308	mmu-miR-146b	34.9804	7.66801
	309	mmu-miR-130b	33.2683	5.95587
	310	mmu-let-7a	31.2477	3.93526
	311	mmu-let-7c-1	35.532	8.2196
	312	mmu-miR-16	30.138	2.82558
	313	mmu-miR-18a	26.5697	-0.742715
	314	mmu-miR-20a	30.1828	2.87042
	315	mmu-miR-24-2	28.5514	1.23894
	316	mmu-miR-31	30.2176	2.90514
	317	mmu-miR-92a	34.2438	6.93136
	318	snoRNA202	33.845	6.5326
	319	mmu-miR-29b	28.2329	0.920508
	320	mmu-miR-30b	32.0346	4.72221
	321	mmu-miR-322	28.3024	0.989985
	322	mmu-miR-125b	34.5458	7.23339
	323	mmu-miR-101b	26.1148	-1.19764
	324	mmu-miR-872	28.2909	0.97848
	325	mmu-miR-17	29.8276	2.51522
	326	mmu-miR-28	29.3762	2.06377
	327	mmu-miR-877	26.2842	-1.02817
	328	mmu-miR-212	26.9763	-0.336074
	329	mmu-miR-138	32.8029	5.49047
	330	mmu-miR-186	33.8983	6.58588
	331	mmu-miR-191	32.8049	5.49245
	332	mmu-miR-193	29.4161	2.10373
	333	mmu-miR-203	33.8994	6.587
	334	mmu-miR-463	30.0463	2.73389
	335	mmu-miR-34c	30.0111	2.69871
	336	mmu-miR-470	31.5383	4.22587
	337	hsa-miR-455	31.0704	3.75799
	338	hsa-miR-493-3p	27.6856	0.373162
	339	mmu-miR-543	30.6419	3.32952
	340	mmu-miR-487b	32.6634	5.35099
	341	mmu-miR-449b	29.8613	2.5489
	342	mmu-miR-467a	24.8871	-2.42526
	343	mmu-miR-485-3p	28.7815	1.46906
	344	mmu-miR-673	30.1877	2.8753
	345	mmu-miR-674	28.4268	1.11441
	346	mmu-miR-676	33.7971	6.48465
	347	hsa-miR-190b	31.1112	3.79878
	348	hsa-miR-183	29.9226	2.61015
	349	hsa-miR-214	31.0463	3.73392
	350	hsa-miR-22	29.4394	2.12702
	351	hsa-miR-30d	31.9454	4.63295
	352	hsa-miR-744	32.2885	4.97607
	353	hsa-miR-106b	25.485	-1.82744
	354	hsa-let-7e	34.1074	6.79502
	355	mmu-miR-450B-3P	32.3313	5.0189
	356	mmu-miR-712	30.3553	3.04287
	357	mmu-miR-465C-5P	29.5932	2.28078
	358	mmu-miR-463	32.0205	4.70807
	359	mmu-miR-466E-5P	25.6098	-1.70256
	360	mmu-miR-1198	26.9233	-0.389063
	361	mmu-miR-466J	30.5829	3.27046
	362	mmu-miR-1195	29.5863	2.2739
	363	mmu-miR-1188	27.9966	0.684185
	364	mmu-miR-467F	24.8671	-2.44535
	365	rno-miR-409-3P	31.7171	4.4047
	366	rno-miR-146B	26.4463	-0.866111
	367	hsa-miR-423-3P	25.1242	-2.18823
	368	hsa-miR-338-5P	30.1524	2.83994
	369	hsa-miR-421	24.4869	-2.8255
	370	hsa-miR-1197	21.6646	-5.64777
	371	rno-miR-743a	31.3981	4.08566
	372	rno-miR-148b-5p	29.4438	2.13141
	373	rno-miR-7a	24.8554	-2.45702
	374	rno-miR-125b	33.4125	6.10011
	375	rno-miR-204	33.2284	5.91603
	376	mmu-miR-2138	19.5212	-7.79123
	377	mmu-miR-2146	23.0168	-4.29558
	378	mmu-miR-2183	29.3603	2.04785
	379	rno-miR-632	9.41723	-17.8952
	380	mmu-miR-2182	22.3143	-4.99812
	381	mmu-miR-2134	18.4127	-8.89967
	382	mmu-miR-432	19.5527	-7.75968
	383	mmu-miR-2135	24.2912	-3.02119
	384	hsa-miR-671-5p	34.4032	7.09075
	385	hsa-miR-144	29.1038	1.79137
	386	mmu-miR-15a	28.7682	1.45578
	387	mmu-miR-503	28.3485	1.03605
	388	mmu-miR-218-1	32.9228	5.61035
	389	ath-miR159a	24.3343	-2.97807
	390	mmu-miR-150	34.8186	7.5062
	391	hsa-miR-200b	35.3482	8.03581
	392	mmu-miR-1191	29.7905	2.47807
	393	mmu-miR-1904	21.5216	-5.79085
	394	mmu-miR-1941-3p	33.1162	5.8038
	395	mmu-miR-297a	30.9749	3.6625
	396	mmu-miR-704	32.2249	4.91249
	397	mmu-miR-1274a	19.1551	-8.1573
	398	mmu-miR-1306	28.545	1.23264
	399	mmu-miR-1839-3p	27.6605	0.348088
	400	mmu-miR-1839-5p	28.3145	1.00208
	401	mmu-miR-1896	28.5722	1.25983
	402	mmu-miR-1897-5p	30.3659	3.05347
	403	mmu-miR-1901	22.7552	-4.55723
	404	mmu-miR-1903	33.5223	6.20991
	405	mmu-miR-1905	26.7538	-0.558593
	406	mmu-miR-1928	31.4409	4.12852
	407	mmu-miR-1930	27.9491	0.636668
	408	mmu-miR-1932	32.5324	5.21998
	409	mmu-miR-1938	31.9388	4.6264
	410	mmu-miR-1939	28.5563	1.24393
	411	mmu-miR-1940	32.152	4.8396
	412	mmu-miR-1942	34.2303	6.91793
	413	mmu-miR-1944	28.838	1.52558
	414	mmu-miR-1947	33.187	5.87459
	415	mmu-miR-1950	33.5691	6.25667
	416	mmu-miR-1951	18.2342	-9.07825
	417	mmu-miR-1953	34.6368	7.32441
	418	mmu-miR-1954	31.6434	4.33096
	419	mmu-miR-1959	26.4011	-0.911268
	420	mmu-miR-1960	32.7737	5.46127
	421	mmu-miR-1968	34.8553	7.54287
	422	mmu-miR-1969	32.6807	5.36828
	423	mmu-miR-1971	27.07	-0.242452
	424	mmu-miR-1982.1	33.4003	6.0879
	425	mmu-miR-1982.2	35.1836	7.87115
	426	mmu-miR-669m	35.3032	7.99081
	427	mmu-let-7g	32.9562	5.64377
	428	mmu-miR-466d-5p	32.2563	4.94385
	429	hsa-let-7f-1	31.0894	3.77694
	430	mmu-miR-669C	35.4664	8.15396
	431	mmu-miR-1894-5p	32.5809	5.26847
	432	mmu-miR-669n	32.8465	5.53407
	433	mmu-miR-1961	34.8376	7.52519
	434	mmu-miR-466k	30.4873	3.17489
	435	mmu-miR-1894-3p	30.6357	3.32328
	436	mmu-miR-1937c	15.6876	-11.6248
	437	mmu-miR-466g	32.5307	5.21831
	438	mmu-miR-1937b	14.8002	-12.5122
	439	hsa-miR-196a	30.3616	3.04918
	440	hsa-miR-875-5p	32.4861	5.17372
	441	hsa-miR-206	28.0899	0.777523
	442	rno-miR-352	29.4975	2.18507
	443	rno-miR-7	24.1493	-3.16312
	444	mmu-miR-21	34.6734	7.36096
	445	mmu-miR-466b-3-3p	31.248	3.93561
	446	mmu-miR-1943	29.1105	1.79813
	447	mmu-miR-1949	32.8113	5.49889
