# Supplementary material for: The Effect of Oseltamivir on the Disease Progression of Lethal Influenza A Virus Infection: Plasma Cytokine and miRNA Responses in a Mouse Model
Source: Dis Markers. 2016 Mar 8;2016:9296457. doi: 10.1155/2016/9296457 (PMC4824134; doi:10.1155/2016/9296457)
Supplement: Supplementary file 1 — ESM_1.docx Effect of therapeutic oseltamivir treatment on cytokine levels in lethal influenza A virus infected mice. Changes in cytokine concentrations [TNF-α (a), IL-1β (b), and IL-12p70 (c)] over time in plasma samples of mice infected with 100 TCID50 lethal mouse adapted influenza A/Puerto Rico/8/34 (H1N1) virus and treated therapeutically either with oseltamivir phosphate or water. Therapeutic groups (Δ) were administered 24 h post-infection with oseltamivir 10 mg/kg by oral gavage twice daily for 5 days. An infected group (■) gavaged with distilled water was added as control for each experiment. On day 1 – 10 post-infection, plasma samples were collected from sacrificed mice and cytokine levels were measured by Mesoscale ELISA. Levels were indicated as pg/ml of plasma. For the purpose of analysis, cytokine levels below the detection limit were set to the lower limit of detection in each case. (DOCX 164 kb). ESM_2.xlsx Global rodent miRNA expression profile of healthy and A/Puerto Rico/8/34(H1N1) (PR8) virus (100 and 1000 TCID50) infected Balb/c mouse plasma samples. (XLSX 135 kb). ESM_3.xlsx Selected candidate miRNA expression profile comparison of Balb/c mice infected with 1000 TCID50 of mouse adapted A/Puerto Rico/8/34(H1N1) (PR8) virus and prophylactically treated with oseltamivir phosphate. (XLSX 287 kb). ESM_4.xlsx Selected candidate miRNA expression profile comparison of Balb/c mice infected with 1000 TCID50 of mouse adapted A/Puerto Rico/8/34(H1N1) (PR8) virus and therapeutically treated with oseltamivir phosphate. (XLSX 307 kb). ESM_5.xlsx Selected candidate miRNA expression profile comparison of Balb/c mice infected with 100 TCID50 of mouse adapted A/Puerto Rico/8/34(H1N1) (PR8) virus and therapeutically treated with oseltamivir phosphate. (XLSX 379 kb). [file 9296457.f1.zip › 9296457.f1/ESM_3.xlsx]

## Sheet: ESM_3
		The effect of oseltamivir on the disease progression of lethal influenza A virus infection: Plasma cytokine and miRNA responses in a mouse model
		Ashok K Chockalingam1, Salaheldin Hamed2, David G Goodwin5, Barry A Rosenzweig1, Eric Pang3, Michael T Boyne 2nd4# and Vikram Patel1*
		Author affiliations
		1DARS/OCP/OTS/CDER, 2OCP/OTS/CDER, 3OPQ/OLDP/CDER, 4DPA/OTR/OPS/CDER, 5DMD/OIR/CDRH, US Food and Drug Administration, Silver Spring, Maryland 20993 USA.
		# Present address: BioTechLogic, 717, Indian road, Glenview, IL 60025 USA.
		*E-mail address for corresponding author: Vikram.Patel@fda.hhs.gov

## Sheet: CT
	Prophylactic 1000 TCID50 group
		Infected and treated					Infected					Infected and treated					Infected					Infected and treated					Infected					Infected and treated					Infected					Infected and treated					Infected
		Day 1					Day 1					Day 2					Day 2					Day 3					Day 3					Day 4					Day 4					Day 5					Day 5
		Mice 1	Mice 2	Mice 3	Mice 4		Mice 1	Mice 2	Mice 3	Mice 4		Mice 1	Mice 2	Mice 3	Mice 4		Mice 1	Mice 2	Mice 3	Mice 4		Mice 1	Mice 2	Mice 3	Mice 4		Mice 1	Mice 2	Mice 3	Mice 4		Mice 1	Mice 2	Mice 3	Mice 4		Mice 1	Mice 2	Mice 3	Mice 4		Mice 1	Mice 2	Mice 3	Mice 4		Mice 1	Mice 2	Mice 3
	Target Name	Cт Mean	Cт Mean	Cт Mean	Cт Mean		Cт Mean	Cт Mean	Cт Mean	Cт Mean		Cт Mean	Cт Mean	Cт Mean	Cт Mean		Cт Mean	Cт Mean	Cт Mean	Cт Mean		Cт Mean	Cт Mean	Cт Mean	Cт Mean		Cт Mean	Cт Mean	Cт Mean	Cт Mean		Cт Mean	Cт Mean	Cт Mean	Cт Mean		Cт Mean	Cт Mean	Cт Mean	Cт Mean		Cт Mean	Cт Mean	Cт Mean	Cт Mean		Cт Mean	Cт Mean	Cт Mean
	hsa-let-7e	27.162	25.898	23.876	25.686		24.682	24.504	24.548	24.726		23.082	26.3	25.74	22.252		24.915	25.135	22.019	22.681		25.964	22.014	25.568	22.447		26.616	23.957	25.044	23.007		24.563	24.395	25.173	23.415		23.823	26.665	26.911	26.196		25.299	24.836	25.404	21.535		25.401	23.713	25.751
	hsa-miR-130a	28.783	28.665	26.097	28.63		29.327	27.977	28.079	27.901		26.204	28.673	29.115	25.976		27.939	28.099	24.965	24.632		27.827	23.968	28.415	25.434		28.802	25.661	26.771	25.505		26.268	26.976	27.386	25.619		26.189	28.162	28.433	28.164		27.396	27.481	28.279	22.105		28.207	25.52	27.483
	hsa-miR-145	23.601	23.176	21.41	23.833		22.193	22.212	22.324	22.349		21.763	24.189	23.284	20.278		22.304	21.794	20.201	19.516		22.322	19.417	22.136	20.729		23.543	20.987	21.253	19.774		20.899	21.186	20.879	20.454		21.965	20.831	22.878	19.999		22.466	22.283	22.663	16.853		22.445	21.389	22.301
	hsa-miR-150	21.558	21.817	20.518	21.847		19.84	19.576	19.822	20.457		20.122	21.857	21.332	19.471		20.367	20.439	18.718	18.398		20.317	18.85	20.802	19.471		22.577	20.123	21.09	19.368		20.101	19.453	20.083	19.031		20.29	20.96	21.541	21.593		20.652	19.961	20.87	17.146		21.195	18.884	20.521
	hsa-miR-183		31.765	32.017			30.603	31.003	32.048	32.488		30.925	33.547	32.103	31.6		32.243	31.129	30.97	29.958		31.63	29.789		31.255			31.88	33.205	31.53		33.336	34.943	32.9	31.884		31.867	34.907		33.975		32.466	39.077	32.655	28.468		33.199	31.903	32.165
	hsa-miR-199a			32.44				31.992				32.666			32.45				30.059	30.012			29.887		33.298			31.429		32.166		31.621			31.892		31.451							32.586	27.702			33.703
	hsa-miR-199a-3p	28.932	28.138	24.926	28.202		27.207	26.281	26.715	27.265		25.981	28.752	28.212	24.982		27.1	26.538	22.897	22.479		26.933	22.717	26.844	24.48		27.266	24.674	26.23	24.3		25.788	25.914	26.767	24.657		24.962	27.324	27.785	28.472		26.992	27.772	28.189	20.634		28.783	24.42	27.922
	hsa-miR-200b	29.421	29.257	26.009	28.462		26.981	26.547	26.711	26.592		25.985	28.497	28.634	25.163		27.25	26.285	23.144	24.311		26.747	24.348	27.922	25.768		27.756	25.945	26.197	25.093		27.31	26.62	27.538	25.526		26.31	27.16	28.716	28.328		27.783	27.35	27.767	21.559		27.412	25.721	26.826
	hsa-miR-206	31.684	29.982		30.949		29.051	27.536	28.538	30.112		23.776	32.095	31.722	23.764		30.017	27.363	22.158	22.646		30.424	21.282	33.197	23.231		32.43	23.618	28.43	23.756		24.798	25.605	29.266	23.585		24.241	27.561	30.764			31.177	32.041	30.504	19.291		29.848	23.298	29.077
	hsa-miR-20a	23.629	23.709	21.887	23.623		22.115	21.617	21.526	21.985		21.02	23.956	23.485	20.69		21.586	22.274	19.634	20.087		22.073	19.113	22.444	20.057		22.909	20.02	21.728	20.956		21.281	21.578	21.828	21.533		21.159	22.818	22.727	22.532		22.057	21.721	22.638	19.487		21.514	20.418	22.202
	hsa-miR-22	27.666	27.514	24.325	27.9		26.824	25.997	26.252	26.61		24.691	28.704	27.847	24.474		26.509	27.43	23.402	23.086		25.793	22.508	26.424	23.966		27.448	24.232	25.47	24.205		25.197	25.523	25.979	24.336		24.875	27.085	27.325	27.412		26.229	25.848	26.622	21.277		26.701	24.357	26.683
	hsa-miR-221	32.823	29.873	28.845	31.41		28.668	27.938	28.194	28.643		29.427	32.725	29.827	28.628		28.149	28.764	25.517	25.802		28.941	26.032	28.945	27.589		30.075	27.867	27.7	27.66		28.861	27.956	28.564	27.604		28.913	29.483	29.727	28.674		29.974	29.392	29.495	25.269		28.623	27.285	29.374
	hsa-miR-223	21.184	20.798	19.716	21.244		18.866	17.937	18.558	18.725		19.985	21.761	21.524	18.152		18.473	18.196	16.385	16.428		19.109	17.076	19.95	18.121		19.79	18.152	17.51	17.29		18.514	18.42	18.414	17.863		18.176	18.701	18.757	18.941		19.571	19.044	20.104	15.831		18.742	17.278	18.528
	hsa-miR-23a*							33.185	33.336									30.632	31.3	30.912			33.391					38.907		30.51				32.775	32.735			33.116						32.593	30.458			30.513	33.17
	hsa-miR-23a	29.193	29.537	27.835	29.861		28.642	27.203	28.997	27.891		27.675	30.158	29.733	26.961		28.184	28.683	26.189	25.886		28.565	25.81	28.498	27.24		29.445	27.835	28.053	27.016		27.546	27.34	27.513	26.248		27.713	29.166	29.133	28.52		27.771	28.017	28.174	24.292		28.115	27.402	28.857
	hsa-miR-23b	30.884	33.439	30.117	31.368		31.032	31.132	32.544	33.872		31.121	31.643	34.476	27.523		33.795	29.896	26.87	26.575		29.798	26.622		28.073		29.992	29.348	28.913	28.201		28.447	29.384	30.863	28.489		29.614	31.549		32.554		30.96	31.762	30.788	24.802		32.215	30.678	30.855
	hsa-miR-342-3p	24.032	23.867	22.83	23.711		21.814	21.44	21.574	22.141		22.739	23.712	23.567	22.083		21.975	22.114	20.858	20.926		22.453	21.231	22.831	21.441		23.081	21.857	22.555	21.701		22.134	21.766	21.985	21.63		21.497	21.99	22.532	22.574		22.521	22.151	22.887	19.407		22.226	20.61	21.421
	hsa-miR-365	27.903	26.845	24.238	27.464		26.627	25.514	25.589	25.994		24.458	28.294	28.478	24.62		26.185	25.7	23	23.1		25.532	21.801	25.269	23.465		27.329	23.811	24.306	23.539		24.743	24.956	25.437	23.446		24.098	25.994	27.106	25.795		25.616	26.162	26.101	21.264		26.101	23.651	25.771
	hsa-miR-382	29.209	29.96	26.748	31.44		27.622	26.69	27.144	29.175		27.063	30.932	33.729	25.706		27.899	26.832	24.599	23.811		28.614	24.536	27.962	25.341		28.35	24.732	26.355	24.925		26.656	26.6	27.586	25.831		25.567	26.971	27.796	29.354		27.797	29.724	27.194	22.408		28.067	24.433	26.932
	hsa-miR-423-3P	29.815	28.544	27.673	30.033		27.11	26.262	26.682	27.503		27.847	29.633	31.523	26.989		27.731	27.923	24.853	25.144		28.246	25.354	29.471	26.039		28.952	26.313	27.601	26.063		27.652	27.057	27.703	26.726		26.95	27.792	28.234	28.111		28.08	27.281	28.782	24.116		27.587	25.716	27.134
	hsa-miR-423-5p	29.544	29.946	27.735	29.675		27.597	27.633	27.605	28.011		27.601	31.103	29.589	27.319		27.445	28.703	26.445	26.335		27.712	25.982	27.964	26.42		29.233	27.485	27.495	26.826		27.846	27.398	27.562	27.141		27.646	28.393	29.622	28.252		27.577	28.064	28.369	25.333		27.407	26.007	27.277
	hsa-miR-433	31.477	29.388	28.577	31.02		30.999	29.818	29.883	30.337		28.588	32.967	30.342	28.013		29.869	29.58	26.717	26.115		29.506	26.673	30.321	27.59		30.971	28.045	28.702	27.864		27.735	28.785	29.623	27.528		28.642	29.375	32.73	29.927		29.518	30.157	29.338	24.863		29.976	27.468	29.548
	hsa-miR-484	22.663	22.669	21.26	22.834		20.911	20.585	20.488	21.143		20.02	23.629	22.495	20.446		21.217	21.193	19.149	20.127		21.379	19.66	21.991	19.962		22.262	20.062	21.318	19.934		20.687	20.625	20.947	20.598		20.468	21.095	21.247	21.101		21.143	21.081	21.576	19.875		20.339	19.281	20.796
	hsa-miR-486	18.875	18.923	16.863	18.652		16.924	17.004	16.245	17.457		15.944	19.087	17.807	16.385		17.174	17.051	15.498	16.291		16.778	15.399	17.213	15.349		17.66	15.851	17.455	16.383		16.487	16.284	16.947	16.625		16.462	16.985	17.502	17.199		16.552	16.413	17.02	15.807		15.999	15.34	16.78
	hsa-miR-574-3p	24.602	24.511	23.155	24.583		22.106	22.089	22.075	22.357		23.593	25.046	24.872	22.177		22.121	22.735	21.094	21.476		23.158	21.427	23.679	22.285		24.032	22.886	22.931	22.159		22.797	22.6	22.819	22.16		22.622	23.161	23.567	23.39		23.06	23.267	23.593	20.111		23.152	22.058	22.812
	hsa-miR-9*	33.873		31.678			32.572		33.637	33.287		31.484			35.504		33.255	32.334	30.989	31.618			31.788	33.468	32.37		33.267	32.262	31.386	32.397		33.686	34.099	34.879			33.281	33.401	33.989	33.64		34.813		34.127	30.753		33.328	32.826	32.506
	mmu-miR-1195									33.118																			33.639								30.961	33.803	31.709	31.558								34.843
	mmu-miR-1896	30.252	30.623	28.773	30.539		31.227	30.872	30.591	31.847		29.696	30.168	30.146	28.814		30.232	29.511	28.527	29.518		30.247	27.407	33.872	29.73		31.024	28.993	29.46	28.848		30.172	31.205	29.213	28.592		29.922	29.698	31.985	32.026		29.915	30.081	30.413	26.165		29.585	28.965	30.242
	mmu-miR-1897-5p	26.389	26.156	25.218	25.238		22.74	22.213	22.37	22.578		25.115	26.186	25.907	23.778		22.943	23.113	22.242	22.249		24.001	23.173	23.478	23.737		23.848	23.52	22.863	22.936		24.358	23.795	24.238	23.579		23.509	24.501	24.293	22.88		23.684	23.741	23.449	21.664		22.258	22.314	22.053
	mmu-miR-1935			29.488					28.964			32.809		35.711	32.403		31.677	31.137	30.243	29.749		31.496	28.788		31.955		31.398	29.603	30.202	32.423			31.496		30.718		31.707	31.167	31.218				32.718	30.707	28.319		31.067	29.442
	mmu-miR-202	31.178	28.745	27.452	29.071		26.567	27.025	26.698	26.758		28.099	28.835	27.72	26.051		26.552	27.165	26.926	27.856		26.967	27.431	27.112	26.797		27.803	27.835	26.684	27.823		27.371	27.132	26.166	27.164		27.645	27.76	26.427	26.356		25.803	26.484	26.148	27.02		26.206	26.979	26.228
	mmu-miR-28*	34.662	31.177	29.976	34.171		29.9	29.838	29.135	28.439		32.701	34.535	33.624	29.296		28.626	29.898	26.625	26.466		31.004	27.232	30.313	28.752		31.347	28.979	29.994	27.463		30.709	29.856	31.61	29.2		29.587	30.632	33.316	30.403		32.691	30.448	31.843	24.955		31.221	27.678	30.706
	mmu-miR-29b*			32.631				31.742	32.847			36.38							30.411	30.303		32.792	30.437	31.861	33.923			31.827		30.983		32.955			32.788		30.811	33.949	32.743	36.847		33.771			28.977		31.708	29.919	32.683
	mmu-miR-344	34.51	31.018	30.146	32.416		27.073	33.001				31.724		31.244	30.156				28.809	28.15			28.046	33.229	29.148			31.01	32.514	28.724		30.549	32.886		28.82		30.243	31.744				30.758	29.635		25.054			29.125	33.777
	mmu-miR-345	33.17	32.471	29.74	31.749		31.272	31.402	32.061	32.55		29.502	31.911	32.467	29.438			32.341	30.246	29.027		31.023	28.695	32.195	30.067		33.665	30.967	31.88	30.207		30.96	31.191	31.646	29.909		30.76	33.296	33.074	34.985		31.207	30.61	32.482	27.419		31.422	31.123	32.535
	mmu-miR-345-5p	30.579	29.765	27.929	30.328		30.027	29.561	28.462	29.014		28.415	31.242	30.437	28.029		29.171	29.727	26.73	25.574		29.786	26.084	28.924	27.447		31.424	27.993	28.976	27.284		28.996	28.573	29.026	27.431		28.141	29.632	30.67	30.607		29.378	29.139	29.141	24.179		28.956	26.755	29.331
	mmu-miR-34c*	28.883	28.435	26.798	26.787		27.069	27.059	26.623	27.133		26.156	28.48	27.059	26.712		27.199	26.44	25.839	27.477		25.436	24.726	26.033	26.259		26.657	25.771	24.675	25.216		24.816	25.463	25.643	25.505		26.675	26.58	27.215	26.705		25.847	25.474	26.778	24.592		27.061	26.218	26.161
	mmu-miR-351	31.505	31.949	30.527	31.385		31.598	29.665	30.546	30.219		30.041	31.041	31.444	28.534		30.762	30.664	29.09	29.263		30.396	29.094	31.733	29.94		32.797	31.167	33.914	31.22		31	30.224	31.327	30.082		32.712	32.599	33.745	31.347		30.223	30.972	29.936	27.815		31.844	30.607	31.902
	mmu-miR-376b											33.07			33.059		34.037	32.074	30.877	34.113			31.246		32.73			31.981	33.116	32.943				33.36	32.894		31.658		32.55				32.675		28.91			34.367
	mmu-miR-494	18.148	18.374	17.315			15.273	14.532	14.022	14.96		18.132	18.211	17.73			14.708	14.959	15.497			16.071		16.505					14.474			16.128	15.729	16.828			15.912	16.016	16.323	15.201		16.264	16.36	16.541			14.653	14.714	14.671
	mmu-miR-503*	30.856	30.735	29.299	31.036		28.571	29.276	28.489	28.434		29.331	30.759	30.653	28.756		28.639	28.636	27.907	27.549		29.671	27.811	29.653	28.637		30.879	29.503	29.239	29.08		28.826	28.967	29.006	28.737		29.701	29.195	29.86	30.051		28.809	28.899	29.132	26.024		29.764	29.471	29.723
	mmu-miR-685	28.565	27.431	26.381	28.72		26.295	25.872	26.503	26.975		27.4	29.039	29.145	26.423		26.658	25.716	24.338	20.512		25.87	24.283	27.058	25.245		26.591	24.682	23.732	24.267		25.491	25.79	25.913	23.811		24.743	25.017	26.245	26.052		26.498	26.795	26.738	19.577		25.844	23.084	24.888
	mmu-miR-702			32.369			30.655	32.183	30.28	35.331		32.008			31.259			32.266	33.252			30.312	33.056	33.658	33.421		31.581			31.386		32.159		30.296	31.308		30.724	33.614	32.197	30.102		31.165	33.345		30.738		35.783	33.944	29.06
	mmu-miR-706		36.007	35.366			35.351	31.018	32.265	33.446		35.487	33.85	14.295	32.891		34.371	30.564	27.151	27.712		34.61	29.739	36.313	31.352		36.405	29.967	31.21	28.433		33.502	33.127	34.561	31.162		31.286	32.192	33.388	35.64		36.179	14.185	34.911	26.68		32.827	28.105	32.263
	mmu-miR-741			26.651	29.97			28.495	28.546	28.574		23.784			28.656		29.021						26.813	29.48	20.988		22.086		27.887	28.074							26.945					29.511	30.351	23.449
	mmu-miR-877*	28.568	29.583	28.42	29.792		27.355	27.544	27.27	27.891		28.13	29.798	29.506	27.705		27.941	27.594	26.583	28.265		27.538	27.014	28.207	27.491		28.116	27.928	28.457	27.601		28.27	27.345	27.386	27.656		28.159	27.941	28.643	27.477		27.683	27.378	28.863	26.657		26.981	26.868	26.984
	rno-miR-219-1-3p			33.022	33.218		32.103	30.755		36.025		39.368					33.352	34.686	33.908	34.247			32.108	30.987	30.853			33.422				29.959			36.08		34.914		35.56	30.314		25.976		31.335	32.8		36.594	31.086	30.855
	U6 snRNA	27.067	26.494	25.961	27.528		26.212	26.109	25.627	26.786		25.613	27.498	26.854	25.417		26.448	25.109	23.451	21.801		24.888	24.388	26.152	25.582		25.391	25.031	24.471	24.078		25.495	25.559	25.645	23.751		25.101	24.761	25.875	25.171		25.792	25.559	26.319	21.737		24.755	23.632	24.611
[truncated: 15 more columns]

## Sheet: Delta CT
		Infected and treated					Infected					Infected and treated					Infected					Infected and treated					Infected					Infected and treated					Infected					Infected and treated					Infected
		Day 1					Day 1					Day 2					Day 2					Day 3					Day 3					Day 4					Day 4					Day 5					Day 5
		Mice 1	Mice 2	Mice 3	Mice 4		Mice 1	Mice 2	Mice 3	Mice 4		Mice 1	Mice 2	Mice 3	Mice 4		Mice 1	Mice 2	Mice 3	Mice 4		Mice 1	Mice 2	Mice 3	Mice 4		Mice 1	Mice 2	Mice 3	Mice 4		Mice 1	Mice 2	Mice 3	Mice 4		Mice 1	Mice 2	Mice 3	Mice 4		Mice 1	Mice 2	Mice 3	Mice 4		Mice 1	Mice 2	Mice 3
											control grp avg										control grp avg										control grp avg										control grp avg
	Target Name	Cт Mean	Cт Mean	Cт Mean	Cт Mean		Cт Mean	Cт Mean	Cт Mean	Cт Mean		Cт Mean	Cт Mean	Cт Mean	Cт Mean		Cт Mean	Cт Mean	Cт Mean	Cт Mean		Cт Mean	Cт Mean	Cт Mean	Cт Mean		Cт Mean	Cт Mean	Cт Mean	Cт Mean		Cт Mean	Cт Mean	Cт Mean	Cт Mean		Cт Mean	Cт Mean	Cт Mean	Cт Mean		Cт Mean	Cт Mean	Cт Mean	Cт Mean		Cт Mean	Cт Mean	Cт Mean
	hsa-let-7e	0.0950012	-0.595999	-2.085	-1.842		-1.53	-1.605	-1.079	-2.06	-1.5685	-2.531	-1.198	-1.114	-3.165		-1.533	0.026001	-1.432	0.879999	-0.51475	1.076	-2.374	-0.584	-3.135		1.225	-1.074	0.573	-1.071	-0.08675	-0.932001	-1.164	-0.472	-0.335999		-1.278	1.904	1.036	1.025	0.67175	-0.493	-0.723	-0.915001	-0.202		0.646	0.0809994	1.14
	hsa-miR-130a	1.716	2.171	0.136	1.102		3.115	1.868	2.452	1.115	2.1375	0.591	1.175	2.261	0.559		1.491	2.99	1.514	2.831	2.2065	2.939	-0.42	2.263	-0.148001		3.411	0.629999	2.3	1.427	1.942	0.772999	1.417	1.741	1.868		1.088	3.401	2.558	2.993	2.51	1.604	1.922	1.96	0.368		3.452	1.888	2.872
	hsa-miR-145	-3.466	-3.318	-4.551	-3.695		-4.019	-3.897	-3.303	-4.437	-3.914	-3.85	-3.309	-3.57	-5.139		-4.144	-3.315	-3.25	-2.285	-3.2485	-2.566	-4.971	-4.016	-4.853		-1.848	-4.044	-3.218	-4.304	-3.3535	-4.596	-4.373	-4.766	-3.297		-3.136	-3.93	-2.997	-5.172	-3.80875	-3.326	-3.276	-3.656	-4.884		-2.31	-2.243	-2.31
	hsa-miR-150	-5.509	-4.677	-5.443	-5.681		-6.372	-6.533	-5.805	-6.329	-6.25975	-5.491	-5.641	-5.522	-5.946		-6.081	-4.67	-4.733	-3.403	-4.72175	-4.571	-5.538	-5.35	-6.111		-2.814	-4.908	-3.381	-4.71	-3.95325	-5.394	-6.106	-5.562	-4.72		-4.811	-3.801	-4.334	-3.578	-4.131	-5.14	-5.598	-5.449	-4.591		-3.56	-4.748	-4.09
	hsa-miR-183		5.271	6.056	-27.528		4.391	4.894	6.421	5.702	5.352	5.312	6.049	5.249	6.183		5.795	6.02	7.519	8.157	6.87275	6.742	5.401	#VALUE!	5.673		#VALUE!	6.849	8.734	7.452	#VALUE!	7.841	9.384	7.255	8.133		6.766	10.146	#VALUE!	8.804	#VALUE!	6.674	13.518	6.336	6.731		8.444	8.271	7.554
	hsa-miR-199a		-26.494	6.479	-27.528		#VALUE!	5.883	#VALUE!	#VALUE!	#VALUE!	7.053	#VALUE!	#VALUE!	7.033		#VALUE!	#VALUE!	6.608	8.211	#VALUE!	#VALUE!	5.499	#VALUE!	7.716		#VALUE!	6.398	#VALUE!	8.088	#VALUE!	6.126	#VALUE!	#VALUE!	8.141		6.35	#VALUE!	#VALUE!	#VALUE!	#VALUE!	#VALUE!	#VALUE!	6.267	5.965		#VALUE!	10.071	#VALUE!
	hsa-miR-199a-3p	1.865	1.644	-1.035	0.674		0.995001	0.172001	1.088	0.479	0.6835	0.368	1.254	1.358	-0.434999		0.652	1.429	-0.554001	0.677999	0.55125	2.045	-1.671	0.691999	-1.102		1.875	-0.357	1.759	0.222	0.87475	0.292999	0.355	1.122	0.906		-0.139	2.563	1.91	3.301	1.90875	1.2	2.213	1.87	-1.103		4.028	0.788	3.311
	hsa-miR-200b	2.354	2.763	0.0480003	0.934		0.769001	0.438002	1.084	-0.194	0.524251	0.372	0.999001	1.78	-0.254		0.802	1.176	-0.307001	2.51	1.04525	1.859	-0.0400009	1.77	0.185999		2.365	0.914	1.726	1.015	1.505	1.815	1.061	1.893	1.775		1.209	2.399	2.841	3.157	2.4015	1.991	1.791	1.448	-0.177999		2.657	2.089	2.215
	hsa-miR-206	4.617	3.488		3.421		2.839	1.427	2.911	3.326	2.62575	-1.837	4.597	4.868	-1.653		3.569	2.254	-1.293	0.844999	1.34375	5.536	-3.106	7.045	-2.351		7.039	-1.413	3.959	-0.321999	2.31575	-0.697001	0.0459995	3.621	-0.166		-0.860001	2.8	4.889		2.27633	5.385	6.482	4.185	-2.446		5.093	-0.334	4.466
	hsa-miR-20a	-3.438	-2.785	-4.074	-3.905		-4.097	-4.492	-4.101	-4.801	-4.37275	-4.593	-3.542	-3.369	-4.727		-4.862	-2.835	-3.817	-1.714	-3.307	-2.815	-5.275	-3.708	-5.525		-2.482	-5.011	-2.743	-3.122	-3.3395	-4.214	-3.981	-3.817	-2.218		-3.942	-1.943	-3.148	-2.639	-2.918	-3.735	-3.838	-3.681	-2.25		-3.241	-3.214	-2.409
	hsa-miR-22	0.599001	1.02	-1.636	0.372		0.612	-0.112	0.625	-0.175999	0.23725	-0.922001	1.206	0.993	-0.942999		0.0610008	2.321	-0.0489998	1.285	0.9045	0.904999	-1.88	0.271999	-1.616		2.057	-0.799	0.998999	0.127001	0.596	-0.298	-0.0359993	0.334	0.585001		-0.226	2.324	1.45	2.241	1.44725	0.437	0.289	0.302999	-0.459999		1.946	0.725	2.072
	hsa-miR-221	5.756	3.379	2.884	3.882		2.456	1.829	2.567	1.857	2.17725	3.814	5.227	2.973	3.211		1.701	3.655	2.066	4.001	2.85575	4.053	1.644	2.793	2.007		4.684	2.836	3.229	3.582	3.58275	3.366	2.397	2.919	3.853		3.812	4.722	3.852	3.503	3.97225	4.182	3.833	3.176	3.532		3.868	3.653	4.763
	hsa-miR-223	-5.883	-5.696	-6.245	-6.284		-7.346	-8.172	-7.069	-8.061	-7.662	-5.628	-5.737	-5.33	-7.265		-7.975	-6.913	-7.066	-5.373	-6.83175	-5.779	-7.312	-6.202	-7.461		-5.601	-6.879	-6.961	-6.788	-6.55725	-6.981	-7.139	-7.231	-5.888		-6.925	-6.06	-7.118	-6.23	-6.58325	-6.221	-6.515	-6.215	-5.906		-6.013	-6.354	-6.083
	hsa-miR-23a*	#VALUE!	#VALUE!	#VALUE!	#VALUE!		#VALUE!	7.076	7.709	#VALUE!	#VALUE!	#VALUE!	#VALUE!	#VALUE!	#VALUE!		#VALUE!	5.523	7.849	9.111	#VALUE!	#VALUE!	9.003	#VALUE!	#VALUE!		#VALUE!	13.876	#VALUE!	6.432	#VALUE!	#VALUE!	#VALUE!	7.13	8.984		#VALUE!	8.355	#VALUE!	#VALUE!	#VALUE!	#VALUE!	#VALUE!	6.274	8.721		#VALUE!	6.881	8.559
	hsa-miR-23a	2.126	3.043	1.874	2.333		2.43	1.094	3.37	1.105	1.99975	2.062	2.66	2.879	1.544		1.736	3.574	2.738	4.085	3.03325	3.677	1.422	2.346	1.658		4.054	2.804	3.582	2.938	3.3445	2.051	1.781	1.868	2.497		2.612	4.405	3.258	3.349	3.406	1.979	2.458	1.855	2.555		3.36	3.77	4.246
	hsa-miR-23b	3.817	6.945	4.156	3.84		4.82	5.023	6.917	7.086	5.9615	5.508	4.145	7.622	2.106		7.347	4.787	3.419	4.774	5.08175	4.91	2.234		2.491		4.601	4.317	4.442	4.123	4.37075	2.952	3.825	5.218	4.738		4.513	6.788		7.383	6.228	5.168	6.203	4.469	3.065		7.46	7.046	6.244
	hsa-miR-342-3p	-3.035	-2.627	-3.131	-3.817		-4.398	-4.669	-4.053	-4.645	-4.44125	-2.874	-3.786	-3.287	-3.334		-4.473	-2.995	-2.593	-0.875	-2.734	-2.435	-3.157	-3.321	-4.141		-2.31	-3.174	-1.916	-2.377	-2.44425	-3.361	-3.793	-3.66	-2.121		-3.604	-2.771	-3.343	-2.597	-3.07875	-3.271	-3.408	-3.432	-2.33		-2.529	-3.022	-3.19
	hsa-miR-365	0.836	0.351	-1.723	-0.0639992		0.415001	-0.594999	-0.0380001	-0.792	-0.2525	-1.155	0.796001	1.624	-0.796999		-0.263	0.591002	-0.451	1.299	0.294	0.643999	-2.587	-0.883001	-2.117		1.938	-1.22	-0.165001	-0.539	0.00349998	-0.752001	-0.603001	-0.208	-0.305		-1.003	1.233	1.231	0.624001	0.52125	-0.176001	0.603001	-0.218	-0.473		1.346	0.0189991	1.16
	hsa-miR-382	2.142	3.466	0.786999	3.912		1.41	0.581001	1.517	2.389	1.47425	1.45	3.434	6.875	0.289		1.451	1.723	1.148	2.01	1.583	3.726	0.147999	1.81	-0.241001		2.959	-0.299	1.884	0.847	1.34775	1.161	1.041	1.941	2.08		0.466	2.21	1.921	4.183	2.195	2.005	4.165	0.875	0.671001		3.312	0.801001	2.321
	hsa-miR-423-3P	2.748	2.05	1.712	2.505		0.898001	0.153	1.055	0.717001	0.70575	2.234	2.135	4.669	1.572		1.283	2.814	1.402	3.343	2.2105	3.358	0.966	3.319	0.456999		3.561	1.282	3.13	1.985	2.4895	2.157	1.498	2.058	2.975		1.849	3.031	2.359	2.94	2.54475	2.288	1.722	2.463	2.379		2.832	2.084	2.523
	hsa-miR-423-5p	2.477	3.452	1.774	2.147		1.385	1.524	1.978	1.225	1.528	1.988	3.605	2.735	1.902		0.997	3.594	2.994	4.534	3.02975	2.824	1.594	1.812	0.837999		3.842	2.454	3.024	2.748	3.017	2.351	1.839	1.917	3.39		2.545	3.632	3.747	3.081	3.25125	1.785	2.505	2.05	3.596		2.652	2.375	2.666
	hsa-miR-433	4.41	2.894	2.616	3.492		4.787	3.709	4.256	3.551	4.07575	2.975	5.469	3.488	2.596		3.421	4.471	3.266	4.314	3.868	4.618	2.285	4.169	2.008		5.58	3.014	4.231	3.786	4.15275	2.24	3.226	3.978	3.777		3.541	4.614	6.855	4.756	4.9415	3.726	4.598	3.019	3.126		5.221	3.836	4.937
	hsa-miR-484	-4.404	-3.825	-4.701	-4.694		-5.301	-5.524	-5.139	-5.643	-5.40175	-5.593	-3.869	-4.359	-4.971		-5.231	-3.916	-4.302	-1.674	-3.78075	-3.509	-4.728	-4.161	-5.62		-3.129	-4.969	-3.153	-4.144	-3.84875	-4.808	-4.934	-4.698	-3.153		-4.633	-3.666	-4.628	-4.07	-4.24925	-4.649	-4.478	-4.743	-1.862		-4.416	-4.351	-3.815
	hsa-miR-486	-8.192	-7.571	-9.098	-8.876		-9.288	-9.105	-9.382	-9.329	-9.276	-9.669	-8.411	-9.047	-9.032		-9.274	-8.058	-7.953	-5.51	-7.69875	-8.11	-8.989	-8.939	-10.233		-7.731	-9.18	-7.016	-7.695	-7.9055	-9.008	-9.275	-8.698	-7.126		-8.639	-7.776	-8.373	-7.972	-8.19	-9.24	-9.146	-9.299	-5.93		-8.756	-8.292	-7.831
	hsa-miR-574-3p	-2.465	-1.983	-2.806	-2.945		-4.106	-4.02	-3.552	-4.429	-4.02675	-2.02	-2.452	-1.982	-3.24		-4.327	-2.374	-2.357	-0.325001	-2.34575	-1.73	-2.961	-2.473	-3.297		-1.359	-2.145	-1.54	-1.919	-1.74075	-2.698	-2.959	-2.826	-1.591		-2.479	-1.6	-2.308	-1.781	-2.042	-2.732	-2.292	-2.726	-1.626		-1.603	-1.574	-1.799
	hsa-miR-9*	6.806	#VALUE!	5.717	#VALUE!		6.36	#VALUE!	8.01	6.501	#VALUE!	5.871	#VALUE!	#VALUE!	10.087		6.807	7.225	7.538	9.817	7.84675	#VALUE!	7.4	7.316	6.788		7.876	7.231	6.915	8.319	7.58525	8.191	8.54	9.234	#VALUE!		8.18	8.64	8.114	8.469	8.35075	9.021	#VALUE!	7.808	9.016		8.573	9.194	7.895
	mmu-miR-1195	#VALUE!	#VALUE!	#VALUE!	#VALUE!		#VALUE!	#VALUE!	#VALUE!	6.332	#VALUE!	#VALUE!	#VALUE!	#VALUE!	#VALUE!		#VALUE!	#VALUE!	#VALUE!	#VALUE!	#VALUE!	#VALUE!	#VALUE!	#VALUE!	#VALUE!		#VALUE!	#VALUE!	9.168	#VALUE!	#VALUE!	#VALUE!	#VALUE!	#VALUE!	#VALUE!		5.86	9.042	5.834	6.387	6.78075	#VALUE!	#VALUE!	#VALUE!	#VALUE!		#VALUE!	11.211	#VALUE!
	mmu-miR-1896	3.185	4.129	2.812	3.011		5.015	4.763	4.964	5.061	4.95075	4.083	2.67	3.292	3.397		3.784	4.402	5.076	7.717	5.24475	5.359	3.019	7.72	4.148		5.633	3.962	4.989	4.77	4.8385	4.677	5.646	3.568	4.841		4.821	4.937	6.11	6.855	5.68075	4.123	4.522	4.094	4.428		4.83	5.333	5.631
	mmu-miR-1897-5p	-0.677999	-0.337999	-0.743	-2.29		-3.472	-3.896	-3.257	-4.208	-3.70825	-0.498001	-1.312	-0.947001	-1.639		-3.505	-1.996	-1.209	0.448	-1.5655	-0.887001	-1.215	-2.674	-1.845		-1.543	-1.511	-1.608	-1.142	-1.451	-1.137	-1.764	-1.407	-0.171999		-1.592	-0.26	-1.582	-2.291	-1.43125	-2.108	-1.818	-2.87	-0.073		-2.497	-1.318	-2.558
	mmu-miR-1935	#VALUE!	#VALUE!	3.527	#VALUE!		#VALUE!	#VALUE!	3.337	#VALUE!	#VALUE!	7.196	#VALUE!	8.857	6.986		5.229	6.028	6.792	7.948	6.49925	6.608	4.4	#VALUE!	6.373		6.007	4.572	5.731	8.345	6.16375	#VALUE!	5.937	#VALUE!	6.967		6.606	6.406	5.343	#VALUE!	#VALUE!	#VALUE!	7.159	4.388	6.582		6.312	5.81	#VALUE!
	mmu-miR-202	4.111	2.251	1.491	1.543		0.355	0.916	1.071	-0.0279999	0.5785	2.486	1.337	0.865999	0.634001		0.104	2.056	3.475	6.055	2.9225	2.079	3.043	0.959999	1.215		2.412	2.804	2.213	3.745	2.7935	1.876	1.573	0.521	3.413		2.544	2.999	0.552	1.185	1.82	0.0109997	0.924999	-0.171	5.283		1.451	3.347	1.617
	mmu-miR-28*	7.595	4.683	4.015	6.643		3.688	3.729	3.508	1.653	3.1445	7.088	7.037	6.77	3.879		2.178	4.789	3.174	4.665	3.7015	6.116	2.844	4.161	3.17		5.956	3.948	5.523	3.385	4.703	5.214	4.297	5.965	5.449		4.486	5.871	7.441	5.232	5.7575	6.899	4.889	5.524	3.218		6.466	4.046	6.095
	mmu-miR-29b*	#VALUE!	#VALUE!	6.67	#VALUE!		#VALUE!	5.633	7.22	#VALUE!	#VALUE!	10.767	#VALUE!	#VALUE!	#VALUE!		#VALUE!	#VALUE!	6.96	8.502	#VALUE!	7.904	6.049	5.709	8.341		#VALUE!	6.796	#VALUE!	6.905	#VALUE!	7.46	#VALUE!	#VALUE!	9.037		5.71	9.188	6.868	11.676	8.3605	7.979	#VALUE!	#VALUE!	7.24		6.953	6.287	8.072
	mmu-miR-344	7.443	4.524	4.185	4.888		0.861	6.892	#VALUE!	#VALUE!	#VALUE!	6.111	#VALUE!	4.39	4.739		#VALUE!	#VALUE!	5.358	6.349	#VALUE!	#VALUE!	3.658	7.077	3.566		#VALUE!	5.979	8.043	4.646	#VALUE!	5.054	7.327	#VALUE!	5.069		5.142	6.983	#VALUE!	#VALUE!	#VALUE!	4.966	4.076	#VALUE!	3.317		#VALUE!	5.493	9.166
	mmu-miR-345	6.103	5.977	3.779	4.221		5.06	5.293	6.434	5.764	5.63775	3.889	4.413	5.613	4.021			7.232	6.795	7.226	7.08433	6.135	4.307	6.043	4.485		8.274	5.936	7.409	6.129	6.937	5.465	5.632	6.001	6.158		5.659	8.535	7.199	9.814	7.80175	5.415	5.051	6.163	5.682		6.667	7.491	7.924
	mmu-miR-345-5p	3.512	3.271	1.968	2.8		3.815	3.452	2.835	2.228	3.0825	2.802	3.744	3.583	2.612		2.723	4.618	3.279	3.773	3.59825	4.898	1.696	2.772	1.865		6.033	2.962	4.505	3.206	4.1765	3.501	3.014	3.381	3.68		3.04	4.871	4.795	5.436	4.5355	3.586	3.58	2.822	2.442		4.201	3.123	4.72
	mmu-miR-34c*	1.816	1.941	0.837	-0.740999		0.857	0.950001	0.995998	0.347	0.7875	0.542999	0.982	0.205	1.295		0.750999	1.331	2.388	5.676	2.5365	0.548	0.337999	-0.118999	0.677		1.266	0.74	0.203999	1.138	0.836999	-0.679001	-0.0960007	-0.00200081	1.754		1.574	1.819	1.34	1.534	1.56675	0.0550003	-0.0849991	0.459	2.855		2.306	2.586	1.55
	mmu-miR-351	4.438	5.455	4.566	3.857		5.386	3.556	4.919	3.433	4.3235	4.428	3.543	4.59	3.117		4.314	5.555	5.639	7.462	5.7425	5.508	4.706	5.581	4.358		7.406	6.136	9.443	7.142	7.53175	5.505	4.665	5.682	6.331		7.611	7.838	7.87	6.176	7.37375	4.431	5.413	3.617	6.078		7.089	6.975	7.291
	mmu-miR-376b	#VALUE!	#VALUE!	#VALUE!	#VALUE!		#VALUE!	#VALUE!	#VALUE!	#VALUE!	#VALUE!	7.457	#VALUE!	#VALUE!	7.642		7.589	6.965	7.426	12.312	8.573	#VALUE!	6.858	#VALUE!	7.148		#VALUE!	6.95	8.645	8.865	#VALUE!	#VALUE!	#VALUE!	7.715	9.143		6.557	#VALUE!	6.675	#VALUE!	#VALUE!	#VALUE!	7.116	#VALUE!	7.173		#VALUE!	10.735	#VALUE!
	mmu-miR-494	-8.919	-8.12	-8.646			-10.939	-11.577	-11.605	-11.826	-11.4867	-7.481	-9.287	-9.124			-11.74	-10.15	-7.954		-9.948	-8.817		-9.647					-9.997		-9.997	-9.367	-9.83	-8.817			-9.189	-8.745	-9.552	-9.97	-9.364	-9.528	-9.199	-9.778			-10.102	-8.918	-9.94
	mmu-miR-503*	3.789	4.241	3.338	3.508		2.359	3.167	2.862	1.648	2.509	3.718	3.261	3.799	3.339		2.191	3.527	4.456	5.748	3.9805	4.783	3.423	3.501	3.055		5.488	4.472	4.768	5.002	4.9325	3.331	3.408	3.361	4.986		4.6	4.434	3.985	4.88	4.47475	3.017	3.34	2.813	4.287		5.009	5.839	5.112
	mmu-miR-685	1.498	0.937	0.42	1.192		0.0830002	-0.237	0.875999	0.189001	0.22775	1.787	1.541	2.291	1.006		0.210001	0.607	0.886999	-1.289	0.10375	0.982	-0.105	0.906	-0.337		1.2	-0.349001	-0.739	0.189001	0.0752497	-0.00400162	0.231001	0.268	0.0600014		-0.358	0.256001	0.370001	0.881001	0.287251	0.705999	1.236	0.419001	-2.16		1.089	-0.548	0.277
	mmu-miR-702	#VALUE!	#VALUE!	6.408	#VALUE!		4.443	6.074	4.653	8.545	5.92875	6.395	#VALUE!	#VALUE!	5.842		#VALUE!	7.157	9.801	#VALUE!	#VALUE!	5.424	8.668	7.506	7.839		6.19	#VALUE!	#VALUE!	7.308	#VALUE!	6.664	#VALUE!	4.651	7.557		5.623	8.853	6.322	4.931	6.43225	5.373	7.786	#VALUE!	9.001		11.028	10.312	4.449
	mmu-miR-706		9.513	9.405			9.139	4.909	6.638	6.66	6.8365	9.874	6.352	-12.559	7.474		7.923	5.455	3.7	5.911	5.74725	9.722	5.351	10.161	5.77		11.014	4.936	6.739	4.355	6.761	8.007	7.568	8.916	7.411		6.185	7.431	7.513	10.469	7.8995	10.387	-11.374	8.592	4.943		8.072	4.473	7.652
	mmu-miR-741	#VALUE!	#VALUE!	0.689999	2.442		#VALUE!	2.386	2.919	1.788	#VALUE!	-1.829	#VALUE!	#VALUE!	3.239		2.573	#VALUE!	#VALUE!	#VALUE!	#VALUE!	#VALUE!	2.425	3.328	-4.594		-3.305	#VALUE!	3.416	3.996	#VALUE!	#VALUE!	#VALUE!	#VALUE!	#VALUE!		1.844	#VALUE!	#VALUE!	#VALUE!	#VALUE!	3.719	4.792	-2.87	#VALUE!		#VALUE!	#VALUE!	#VALUE!
	mmu-miR-877*	1.501	3.089	2.459	2.264		1.143	1.435	1.643	1.105	1.3315	2.517	2.3	2.652	2.288		1.493	2.485	3.132	6.464	3.3935	2.65	2.626	2.055	1.909		2.725	2.897	3.986	3.523	3.28275	2.775	1.786	1.741	3.905		3.058	3.18	2.768	2.306	2.828	1.891	1.819	2.544	4.92		2.226	3.236	2.373
	rno-miR-219-1-3p	#VALUE!	#VALUE!	7.061	5.69		5.891	4.646	#VALUE!	9.239	#VALUE!	13.755	#VALUE!	#VALUE!	#VALUE!		6.904	9.577	10.457	12.446	9.846	#VALUE!	7.72	4.835	5.271		#VALUE!	8.391	#VALUE!	#VALUE!	#VALUE!	4.464	#VALUE!	#VALUE!	12.329		9.813	#VALUE!	9.685	5.143	#VALUE!	0.184	#VALUE!	5.016	11.063		11.839	7.454	6.244
	U6 snRNA	0	0	0	0		0	0	0	0	0	0	0	0	0		0	0	0	0	0	0	0	0	0		0	0	0	0	0	0	0	0	0		0	0	0	0	0	0	0	0	0		0	0	0
[truncated: 17 more columns]

## Sheet: Delta Delta CT
		Infected and treated					Infected					Infected and treated					Infected					Infected and treated					Infected					Infected and treated					Infected					Infected and treated					Infected
		Day 1					Day 1					Day 2					Day 2					Day 3					Day 3					Day 4					Day 4					Day 5					Day 5
		Mice 1	Mice 2	Mice 3	Mice 4		Mice 1	Mice 2	Mice 3	Mice 4		Mice 1	Mice 2	Mice 3	Mice 4		Mice 1	Mice 2	Mice 3	Mice 4		Mice 1	Mice 2	Mice 3	Mice 4		Mice 1	Mice 2	Mice 3	Mice 4		Mice 1	Mice 2	Mice 3	Mice 4		Mice 1	Mice 2	Mice 3	Mice 4		Mice 1	Mice 2	Mice 3	Mice 4		Mice 1	Mice 2	Mice 3
	Target Name	Cт Mean	Cт Mean	Cт Mean	Cт Mean		Cт Mean	Cт Mean	Cт Mean	Cт Mean		Cт Mean	Cт Mean	Cт Mean	Cт Mean		Cт Mean	Cт Mean	Cт Mean	Cт Mean		Cт Mean	Cт Mean	Cт Mean	Cт Mean		Cт Mean	Cт Mean	Cт Mean	Cт Mean		Cт Mean	Cт Mean	Cт Mean	Cт Mean		Cт Mean	Cт Mean	Cт Mean	Cт Mean		Cт Mean	Cт Mean	Cт Mean	Cт Mean		Cт Mean	Cт Mean	Cт Mean
	hsa-let-7e	1.6635	0.972501	-0.516501	-0.273499		0.0384994	-0.0364995	0.4895	-0.491499		-2.01625	-0.68325	-0.59925	-2.65025		-1.01825	0.540751	-0.917251	1.39475		1.16275	-2.28725	-0.49725	-3.04825		1.31175	-0.987249	0.65975	-0.984249		-1.60375	-1.83575	-1.14375	-1.00775		-1.94975	1.23225	0.364249	0.35325		-1.138	-1.368	-1.56	-0.846999		0.00100054	-0.564	0.495
	hsa-miR-130a	-0.421498	0.0335016	-2.0015	-1.0355		0.9775	-0.2695	0.3145	-1.0225		-1.6155	-1.0315	0.0544996	-1.6475		-0.715501	0.783502	-0.6925	0.624499		0.997	-2.362	0.321001	-2.09		1.469	-1.312	0.358	-0.514999		-1.737	-1.093	-0.769001	-0.642		-1.422	0.891001	0.0480003	0.483		-1.26971	-0.951713	-0.913715	-2.50571		0.578287	-0.985714	-0.00171443
	hsa-miR-145	0.448	0.596001	-0.637001	0.219		-0.105	0.0170002	0.610998	-0.522999		-0.601501	-0.0605006	-0.3215	-1.8905		-0.8955	-0.0664992	-0.00150061	0.9635		0.7875	-1.6175	-0.6625	-1.4995		1.5055	-0.6905	0.1355	-0.950499		-0.787251	-0.56425	-0.957251	0.511751		0.67275	-0.121251	0.81175	-1.36325		-0.81	-0.759999	-1.14	-2.368		0.206001	0.273	0.206001
	hsa-miR-150	0.750751	1.58275	0.816749	0.57875		-0.11225	-0.27325	0.454749	-0.0692492		-0.769251	-0.919249	-0.80025	-1.22425		-1.35925	0.0517497	-0.01125	1.31875		-0.617751	-1.58475	-1.39675	-2.15775		1.13925	-0.954751	0.57225	-0.756749		-1.263	-1.975	-1.431	-0.589		-0.679999	0.329999	-0.203	0.553		-1.19286	-1.65086	-1.50186	-0.643857		0.387144	-0.800856	-0.142857
	hsa-miR-183		-0.0810003	0.703998	-32.88		-0.960999	-0.457999	1.069	0.349999		-1.56075	-0.823748	-1.62375	-0.689749		-1.07775	-0.852749	0.646249	1.28425		#VALUE!	#VALUE!	#VALUE!	#VALUE!		#VALUE!	#VALUE!	#VALUE!	#VALUE!		#VALUE!	#VALUE!	#VALUE!	#VALUE!		#VALUE!	#VALUE!	#VALUE!	#VALUE!		#VALUE!	#VALUE!	#VALUE!	#VALUE!		#VALUE!	#VALUE!	#VALUE!
	hsa-miR-199a	#VALUE!	#VALUE!	#VALUE!	#VALUE!		#VALUE!	#VALUE!	#VALUE!	#VALUE!		#VALUE!	#VALUE!	#VALUE!	#VALUE!		#VALUE!	#VALUE!	#VALUE!	#VALUE!		#VALUE!	#VALUE!	#VALUE!	#VALUE!		#VALUE!	#VALUE!	#VALUE!	#VALUE!		#VALUE!	#VALUE!	#VALUE!	#VALUE!		#VALUE!	#VALUE!	#VALUE!	#VALUE!		#VALUE!	#VALUE!	#VALUE!	#VALUE!		#VALUE!	#VALUE!	#VALUE!
	hsa-miR-199a-3p	1.1815	0.960501	-1.7185	-0.0095005		0.311501	-0.511499	0.404499	-0.2045		-0.18325	0.702752	0.80675	-0.986249		0.10075	0.877751	-1.10525	0.12675		1.17025	-2.54575	-0.18275	-1.97675		1.00025	-1.23175	0.884249	-0.65275		-1.61575	-1.55375	-0.78675	-1.00275		-2.04775	0.65425	0.00124979	1.39225		-1.361	-0.348001	-0.691001	-3.664		1.467	-1.773	0.750001
	hsa-miR-200b	1.82975	2.23875	-0.47625	0.40975		0.24475	-0.0862489	0.559749	-0.718251		-0.67325	-0.0462494	0.734751	-1.29925		-0.24325	0.130751	-1.35225	1.46475		0.353999	-1.545	0.265	-1.319		0.86	-0.591001	0.221	-0.489999		-0.586501	-1.3405	-0.5085	-0.6265		-1.1925	-0.00249958	0.4395	0.7555		-0.827856	-1.02786	-1.37086	-2.99686		-0.161856	-0.729856	-0.603857
	hsa-miR-206	1.99125	0.862251		0.795249		0.213251	-1.19875	0.285249	0.70025		-3.18075	3.25325	3.52425	-2.99675		2.22525	0.910251	-2.63675	-0.498751		3.22025	-5.42175	4.72925	-4.66675		4.72325	-3.72875	1.64325	-2.63775		-2.97333	-2.23033	1.34467	-2.44233		-3.13633	0.523668	2.61267	-2.27633		2.15657	3.25357	0.956571	-5.67443		1.86457	-3.56243	1.23757
	hsa-miR-20a	0.93475	1.58775	0.298748	0.467749		0.27575	-0.119249	0.271748	-0.428249		-1.286	-0.235	-0.0619998	-1.42		-1.555	0.472001	-0.51	1.593		0.524499	-1.9355	-0.3685	-2.1855		0.8575	-1.6715	0.5965	0.2175		-1.296	-1.063	-0.899002	0.700001		-1.024	0.975001	-0.230001	0.279		-1.074	-1.177	-1.02	0.411		-0.579999	-0.553	0.252
	hsa-miR-22	0.361751	0.78275	-1.87325	0.134749		0.374749	-0.34925	0.38775	-0.413249		-1.8265	0.301501	0.0884995	-1.8475		-0.8435	1.4165	-0.9535	0.380499		0.308999	-2.476	-0.324	-2.212		1.461	-1.395	0.402999	-0.468999		-1.74525	-1.48325	-1.11325	-0.862249		-1.67325	0.876749	0.0027504	0.793751		-1.30214	-1.45014	-1.43614	-2.19914		0.206858	-1.01414	0.332858
	hsa-miR-221	3.57875	1.20175	0.706749	1.70475		0.278749	-0.348249	0.38975	-0.32025		0.958249	2.37125	0.117249	0.35525		-1.15475	0.799251	-0.78975	1.14525		0.470249	-1.93875	-0.789751	-1.57575		1.10125	-0.74675	-0.35375	-0.000749588		-0.606251	-1.57525	-1.05325	-0.119249		-0.16025	0.74975	-0.120251	-0.46925		0.148858	-0.200142	-0.857142	-0.501143		-0.165143	-0.380143	0.729858
	hsa-miR-223	1.779	1.966	1.417	1.378		0.315999	-0.509999	0.592999	-0.398999		1.20375	1.09475	1.50175	-0.433249		-1.14325	-0.0812497	-0.23425	1.45875		0.778248	-0.754751	0.35525	-0.903751		0.95625	-0.32175	-0.403751	-0.230749		-0.397751	-0.55575	-0.647751	0.695251		-0.34175	0.52325	-0.53475	0.35325		-0.145715	-0.439714	-0.139714	0.169287		0.0622872	-0.278714	-0.00771441
	hsa-miR-23a*	#VALUE!	#VALUE!	#VALUE!	#VALUE!		#VALUE!	#VALUE!	#VALUE!	#VALUE!		#VALUE!	#VALUE!	#VALUE!	#VALUE!		#VALUE!	#VALUE!	#VALUE!	#VALUE!		#VALUE!	#VALUE!	#VALUE!	#VALUE!		#VALUE!	#VALUE!	#VALUE!	#VALUE!		#VALUE!	#VALUE!	#VALUE!	#VALUE!		#VALUE!	#VALUE!	#VALUE!	#VALUE!		#VALUE!	#VALUE!	#VALUE!	#VALUE!		#VALUE!	#VALUE!	#VALUE!
	hsa-miR-23a	0.126251	1.04325	-0.125751	0.33325		0.43025	-0.90575	1.37025	-0.894749		-0.971251	-0.373248	-0.15425	-1.48925		-1.29725	0.540751	-0.295251	1.05175		0.3325	-1.9225	-0.998501	-1.6865		0.709499	-0.540501	0.237499	-0.406498		-1.355	-1.625	-1.538	-0.909		-0.794001	0.999001	-0.148001	-0.0569992		-2.00786	-1.52886	-2.13186	-1.43186		-0.626857	-0.216857	0.259143
	hsa-miR-23b	-2.1445	0.9835	-1.8055	-2.1215		-1.1415	-0.938499	0.955498	1.1245		0.42625	-0.936749	2.54025	-2.97575		2.26525	-0.294749	-1.66275	-0.30775		0.53925	-2.13675	-4.37075	-1.87975		0.23025	-0.0537505	0.0712495	-0.247749		-3.276	-2.403	-1.01	-1.49		-1.715	0.559999	-6.228	1.155		-1.05	-0.015001	-1.749	-3.153		1.242	0.827999	0.0259994
	hsa-miR-342-3p	1.40625	1.81425	1.31025	0.62425		0.0432491	-0.227749	0.388248	-0.203749		-0.140001	-1.052	-0.553001	-0.6		-1.739	-0.260999	0.140999	1.859		0.00924873	-0.712749	-0.876751	-1.69675		0.134249	-0.72975	0.52825	0.0672512		-0.28225	-0.714249	-0.58125	0.95775		-0.52525	0.30775	-0.26425	0.48175		-0.407714	-0.544715	-0.568715	0.533286		0.334287	-0.158713	-0.326715
	hsa-miR-365	1.0885	0.603499	-1.4705	0.1885		0.6675	-0.3425	0.214499	-0.5395		-1.449	0.502001	1.33	-1.091		-0.557001	0.297001	-0.745	1.005		0.640499	-2.5905	-0.886501	-2.1205		1.9345	-1.2235	-0.168501	-0.5425		-1.27325	-1.12425	-0.72925	-0.826251		-1.52425	0.71175	0.709751	0.10275		-1.17471	-0.395714	-1.21671	-1.47171		0.347286	-0.979715	0.161286
	hsa-miR-382	0.66775	1.99175	-0.687251	2.43775		-0.06425	-0.893249	0.0427485	0.91475		-0.133002	1.851	5.292	-1.294		-0.132	0.140001	-0.435	0.427		2.37825	-1.19975	0.46225	-1.58875		1.61125	-1.64675	0.536249	-0.50075		-1.034	-1.154	-0.254	-0.115		-1.729	0.0150008	-0.274001	1.988		-0.223999	1.936	-1.354	-1.558		1.083	-1.428	0.0919993
	hsa-miR-423-3P	2.04225	1.34425	1.00625	1.79925		0.192251	-0.55275	0.349248	0.011251		0.023499	-0.0755	2.4585	-0.6385		-0.927499	0.603501	-0.8085	1.1325		0.8685	-1.5235	0.829501	-2.0325		1.0715	-1.2075	0.6405	-0.504499		-0.387751	-1.04675	-0.486752	0.43025		-0.695749	0.48625	-0.185751	0.39525		-0.394285	-0.960285	-0.219286	-0.303286		0.149715	-0.598286	-0.159285
	hsa-miR-423-5p	0.949001	1.924	0.246	0.618999		-0.143	-0.00399971	0.449999	-0.302999		-1.04175	0.575252	-0.294749	-1.12775		-2.03275	0.56425	-0.0357499	1.50425		-0.193001	-1.423	-1.205	-2.179		0.824999	-0.563	0.00699997	-0.268999		-0.90025	-1.41225	-1.33425	0.138751		-0.70625	0.38075	0.495749	-0.170249		-0.888714	-0.168715	-0.623715	0.922287		-0.0217135	-0.298714	-0.00771359
	hsa-miR-433	0.334249	-1.18175	-1.45975	-0.58375		0.71125	-0.366749	0.180248	-0.52475		-0.893001	1.601	-0.380001	-1.272		-0.447	0.603001	-0.602001	0.446		0.46525	-1.86775	0.0162487	-2.14475		1.42725	-1.13875	0.078249	-0.366749		-2.7015	-1.7155	-0.963501	-1.1645		-1.4005	-0.3275	1.9135	-0.1855		-1.127	-0.255001	-1.834	-1.727		0.368001	-1.017	0.0840002
	hsa-miR-484	0.997751	1.57675	0.70075	0.70775		0.100749	-0.12225	0.26275	-0.24125		-1.81225	-0.0882497	-0.578249	-1.19025		-1.45025	-0.135249	-0.52125	2.10675		0.339749	-0.879251	-0.312251	-1.77125		0.719748	-1.12025	0.69575	-0.295249		-0.558751	-0.68475	-0.44875	1.09625		-0.383749	0.58325	-0.37875	0.17925		-0.555714	-0.384715	-0.649714	2.23129		-0.322712	-0.257714	0.278285
	hsa-miR-486	1.084	1.705	0.178	0.4		-0.0120006	0.171	-0.106	-0.052999		-1.97025	-0.71225	-1.34825	-1.33325		-1.57525	-0.359249	-0.25425	2.18875		-0.2045	-1.0835	-1.0335	-2.3275		0.1745	-1.2745	0.8895	0.210501		-0.818002	-1.085	-0.508	1.064		-0.449	0.414001	-0.183	0.217999		-0.954714	-0.860714	-1.01371	2.35529		-0.470714	-0.00671387	0.454287
	hsa-miR-574-3p	1.56175	2.04375	1.22075	1.08175		-0.0792499	0.00675058	0.474749	-0.40225		0.325749	-0.10625	0.36375	-0.89425		-1.98125	-0.0282488	-0.0112505	2.02075		0.0107508	-1.22025	-0.732249	-1.55625		0.381749	-0.40425	0.200749	-0.178248		-0.656	-0.916999	-0.784	0.451001		-0.437	0.442	-0.266	0.261		-1.03286	-0.592857	-1.02686	0.0731433		0.096144	0.125143	-0.0998571
	hsa-miR-9*	#VALUE!	#VALUE!	#VALUE!	#VALUE!		#VALUE!	#VALUE!	#VALUE!	#VALUE!		-1.97575	#VALUE!	#VALUE!	2.24025		-1.03975	-0.62175	-0.30875	1.97025		#VALUE!	-0.18525	-0.269251	-0.797251		0.290748	-0.354249	-0.67025	0.733751		-0.15975	0.18925	0.883252	#VALUE!		-0.170751	0.289252	-0.236751	0.11825		#VALUE!	#VALUE!	#VALUE!	#VALUE!		#VALUE!	#VALUE!	#VALUE!
	mmu-miR-1195	#VALUE!	#VALUE!	#VALUE!	#VALUE!		#VALUE!	#VALUE!	#VALUE!	#VALUE!		#VALUE!	#VALUE!	#VALUE!	#VALUE!		#VALUE!	#VALUE!	#VALUE!	#VALUE!		#VALUE!	#VALUE!	#VALUE!	#VALUE!		#VALUE!	#VALUE!	#VALUE!	#VALUE!		#VALUE!	#VALUE!	#VALUE!	#VALUE!		-0.92075	2.26125	-0.946751	-0.39375		#VALUE!	#VALUE!	#VALUE!	#VALUE!		#VALUE!	#VALUE!	#VALUE!
	mmu-miR-1896	-1.76575	-0.82175	-2.13875	-1.93975		0.0642495	-0.187749	0.0132489	0.110251		-1.16175	-2.57475	-1.95275	-1.84775		-1.46075	-0.84275	-0.16875	2.47225		0.5205	-1.8195	2.8815	-0.690501		0.7945	-0.8765	0.150499	-0.0684991		-1.00375	-0.0347509	-2.11275	-0.839751		-0.85975	-0.743751	0.42925	1.17425		-1.77428	-1.37529	-1.80329	-1.46928		-1.06729	-0.564285	-0.266285
	mmu-miR-1897-5p	3.03025	3.37025	2.96525	1.41825		0.23625	-0.18775	0.45125	-0.49975		1.0675	0.253501	0.618499	-0.0735006		-1.9395	-0.430499	0.3565	2.0135		0.563999	0.236	-1.223	-0.394001		-0.0920014	-0.0599999	-0.157	0.309001		0.294249	-0.33275	0.0242505	1.25925		-0.160749	1.17125	-0.150751	-0.85975		-0.188857	0.101142	-0.950858	1.84614		-0.577857	0.601142	-0.638857
	mmu-miR-1935	#VALUE!	#VALUE!	#VALUE!	#VALUE!		#VALUE!	#VALUE!	#VALUE!	#VALUE!		0.696747	#VALUE!	2.35775	0.48675		-1.27025	-0.47125	0.29275	1.44875		0.44425	-1.76375	#VALUE!	0.209249		-0.15675	-1.59175	-0.432751	2.18125		#VALUE!	#VALUE!	#VALUE!	#VALUE!		#VALUE!	#VALUE!	#VALUE!	#VALUE!		#VALUE!	#VALUE!	#VALUE!	#VALUE!		#VALUE!	#VALUE!	#VALUE!
	mmu-miR-202	3.5325	1.6725	0.912499	0.964499		-0.2235	0.337501	0.492499	-0.6065		-0.436501	-1.5855	-2.0565	-2.2885		-2.8185	-0.866499	0.5525	3.1325		-0.714501	0.2495	-1.8335	-1.5785		-0.381501	0.0104995	-0.5805	0.951501		0.0559988	-0.247001	-1.299	1.593		0.724	1.179	-1.268	-0.634999		-2.07814	-1.16414	-2.26014	3.19386		-0.638142	1.25786	-0.472142
	mmu-miR-28*	4.4505	1.5385	0.8705	3.4985		0.5435	0.5845	0.3635	-1.4915		3.3865	3.3355	3.0685	0.1775		-1.5235	1.0875	-0.5275	0.963499		1.413	-1.859	-0.542	-1.533		1.253	-0.755	0.819999	-1.318		-0.543502	-1.4605	0.2075	-0.308499		-1.2715	0.1135	1.6835	-0.5255		1.23686	-0.773143	-0.138143	-2.44414		0.803859	-1.61614	0.432856
	mmu-miR-29b*	#VALUE!	#VALUE!	#VALUE!	#VALUE!		#VALUE!	#VALUE!	#VALUE!	#VALUE!		#VALUE!	#VALUE!	#VALUE!	#VALUE!		#VALUE!	#VALUE!	#VALUE!	#VALUE!		#VALUE!	#VALUE!	#VALUE!	#VALUE!		#VALUE!	#VALUE!	#VALUE!	#VALUE!		-0.9005	#VALUE!	#VALUE!	0.676498		-2.6505	0.827501	-1.4925	3.3155		0.616001	#VALUE!	#VALUE!	-0.123		-0.409998	-1.076	0.708999
	mmu-miR-344	#VALUE!	#VALUE!	#VALUE!	#VALUE!		#VALUE!	#VALUE!	#VALUE!	#VALUE!		#VALUE!	#VALUE!	#VALUE!	#VALUE!		#VALUE!	#VALUE!	#VALUE!	#VALUE!		#VALUE!	#VALUE!	#VALUE!	#VALUE!		#VALUE!	#VALUE!	#VALUE!	#VALUE!		#VALUE!	#VALUE!	#VALUE!	#VALUE!		#VALUE!	#VALUE!	#VALUE!	#VALUE!		#VALUE!	#VALUE!	#VALUE!	#VALUE!		#VALUE!	#VALUE!	#VALUE!
	mmu-miR-345	0.465249	0.339251	-1.85875	-1.41675		-0.577751	-0.344749	0.79625	0.12625		-3.19533	-2.67133	-1.47133	-3.06333			0.147667	-0.289333	0.141666		-0.802	-2.63	-0.894001	-2.452		1.337	-1.001	0.471999	-0.807998		-2.33675	-2.16975	-1.80075	-1.64375		-2.14275	0.733251	-0.60275	2.01225		-1.447	-1.811	-0.699002	-1.18		-0.194998	0.628999	1.062
	mmu-miR-345-5p	0.429501	0.188499	-1.1145	-0.282501		0.7325	0.369501	-0.247501	-0.8545		-0.796249	0.145752	-0.0152493	-0.98625		-0.87525	1.01975	-0.31925	0.174749		0.721499	-2.4805	-1.4045	-2.3115		1.8565	-1.2145	0.328499	-0.970499		-1.0345	-1.5215	-1.1545	-0.8555		-1.4955	0.3355	0.2595	0.9005		-0.669999	-0.676	-1.434	-1.814		-0.0549992	-1.133	0.464
	mmu-miR-34c*	1.0285	1.1535	0.0495	-1.5285		0.0695004	0.162501	0.208498	-0.4405		-1.9935	-1.5545	-2.3315	-1.2415		-1.7855	-1.2055	-0.148499	3.1395		-0.288999	-0.499	-0.955999	-0.159999		0.428999	-0.0969996	-0.633001	0.301001		-2.24575	-1.66275	-1.56875	0.18725		0.00724936	0.25225	-0.22675	-0.0327497		-2.34257	-2.48257	-1.93857	0.457428		-0.0915696	0.188429	-0.847572
	mmu-miR-351	0.1145	1.1315	0.2425	-0.4665		1.0625	-0.767498	0.595499	-0.8905		-1.3145	-2.1995	-1.1525	-2.6255		-1.4285	-0.1875	-0.1035	1.7195		-2.02375	-2.82575	-1.95075	-3.17375		-0.12575	-1.39575	1.91125	-0.38975		-1.86875	-2.70875	-1.69175	-1.04275		0.237252	0.464249	0.496249	-1.19775		-3.09683	-2.11483	-3.91083	-1.44983		-0.438833	-0.552834	-0.236834
	mmu-miR-376b	#VALUE!	#VALUE!	#VALUE!	#VALUE!		#VALUE!	#VALUE!	#VALUE!	#VALUE!		-1.116	#VALUE!	#VALUE!	-0.931002		-0.984001	-1.608	-1.147	3.739		#VALUE!	#VALUE!	#VALUE!	#VALUE!		#VALUE!	#VALUE!	#VALUE!	#VALUE!		#VALUE!	#VALUE!	#VALUE!	#VALUE!		#VALUE!	#VALUE!	#VALUE!	#VALUE!		#VALUE!	#VALUE!	#VALUE!	#VALUE!		#VALUE!	#VALUE!	#VALUE!
	mmu-miR-494	2.56775	3.36675	2.84075			0.54775	-0.0902498	-0.118251	-0.339249		2.467	0.661001	0.823999			-1.792	-0.202	1.994			1.18		0.349999					0			-0.00300097	-0.466	0.546998			0.174999	0.619001	-0.188	-0.606		0.484	0.813001	0.234			-0.089999	1.094	0.0719997
	mmu-miR-503*	1.28	1.732	0.829	0.999		-0.150001	0.658	0.353	-0.860999		-0.262501	-0.719498	-0.1815	-0.641499		-1.7895	-0.453499	0.4755	1.7675		-0.149501	-1.5095	-1.4315	-1.8775		0.555499	-0.4605	-0.1645	0.0695009		-1.14375	-1.06675	-1.11375	0.51125		0.12525	-0.0407505	-0.48975	0.405251		-2.06714	-1.74414	-2.27114	-0.797142		-0.0751419	0.754858	0.0278568
	mmu-miR-685	1.27025	0.70925	0.19225	0.964249		-0.14475	-0.46475	0.648249	-0.0387492		1.68325	1.43725	2.18725	0.902251		0.106251	0.503251	0.783249	-1.39275		0.906751	-0.180249	0.83075	-0.41225		1.12475	-0.424251	-0.81425	0.113751		-0.291252	-0.0562496	-0.0192509	-0.227249		-0.64525	-0.03125	0.0827503	0.59375		0.729714	1.25971	0.442715	-2.13629		1.11272	-0.524286	0.300715
	mmu-miR-702	#VALUE!	#VALUE!	0.479249	#VALUE!		-1.48575	0.145249	-1.27575	2.61625		#VALUE!	#VALUE!	#VALUE!	#VALUE!		#VALUE!	#VALUE!	#VALUE!	#VALUE!		#VALUE!	#VALUE!	#VALUE!	#VALUE!		#VALUE!	#VALUE!	#VALUE!	#VALUE!		0.23175	#VALUE!	-1.78125	1.12475		-0.809248	2.42075	-0.110251	-1.50125		-1.91686	0.496144	#VALUE!	1.71114		3.73814	3.02214	-2.84086
	mmu-miR-706		2.6765	2.5685			2.3025	-1.9275	-0.198502	-0.1765		4.12675	0.60475	-18.3062	1.72675		2.17575	-0.292249	-2.04725	0.16375		2.961	-1.41	3.4	-0.991001		4.253	-1.825	-0.0220008	-2.406		0.107498	-0.331501	1.0165	-0.488499		-1.7145	-0.468499	-0.3865	2.5695		2.97714	-18.7839	1.18214	-2.46686		0.662143	-2.93686	0.242143
	mmu-miR-741	#VALUE!	#VALUE!	#VALUE!	#VALUE!		#VALUE!	#VALUE!	#VALUE!	#VALUE!		#VALUE!	#VALUE!	#VALUE!	#VALUE!		#VALUE!	#VALUE!	#VALUE!	#VALUE!		#VALUE!	#VALUE!	#VALUE!	#VALUE!		#VALUE!	#VALUE!	#VALUE!	#VALUE!		#VALUE!	#VALUE!	#VALUE!	#VALUE!		#VALUE!	#VALUE!	#VALUE!	#VALUE!		#VALUE!	#VALUE!	#VALUE!	#VALUE!		#VALUE!	#VALUE!	#VALUE!
	mmu-miR-877*	0.169501	1.7575	1.1275	0.932499		-0.188501	0.103501	0.311499	-0.226499		-0.876502	-1.0935	-0.741499	-1.1055		-1.9005	-0.908499	-0.2615	3.0705		-0.63275	-0.65675	-1.22775	-1.37375		-0.557751	-0.38575	0.70325	0.240251		-0.0530005	-1.042	-1.087	1.077		0.23	0.352	-0.0600004	-0.522		-0.905428	-0.977428	-0.252428	2.12357		-0.570427	0.439572	-0.423429
	rno-miR-219-1-3p	#VALUE!	#VALUE!	#VALUE!	#VALUE!		#VALUE!	#VALUE!	#VALUE!	#VALUE!		3.909	#VALUE!	#VALUE!	#VALUE!		-2.942	-0.269	0.611	2.6		#VALUE!	#VALUE!	#VALUE!	#VALUE!		#VALUE!	#VALUE!	#VALUE!	#VALUE!		#VALUE!	#VALUE!	#VALUE!	#VALUE!		#VALUE!	#VALUE!	#VALUE!	#VALUE!		#VALUE!	#VALUE!	#VALUE!	#VALUE!		#VALUE!	#VALUE!	#VALUE!
	U6 snRNA	0	0	0	0		0	0	0	0		0	0	0	0		0	0	0	0		0	0	0	0		0	0	0	0		0	0	0	0		0	0	0	0		0	0	0	0		0	0	0
[truncated: 15 more columns]

## Sheet: 2-Delta Delta CT
		Infected and treated					Infected					Infected and treated					Infected					Infected and treated					Infected					Infected and treated					Infected					Infected and treated					Infected
		Day 1					Day 1					Day 2					Day 2					Day 3					Day 3					Day 4					Day 4					Day 5					Day 5
		Mice 1	Mice 2	Mice 3	Mice 4		Mice 1	Mice 2	Mice 3	Mice 4		Mice 1	Mice 2	Mice 3	Mice 4		Mice 1	Mice 2	Mice 3	Mice 4		Mice 1	Mice 2	Mice 3	Mice 4		Mice 1	Mice 2	Mice 3	Mice 4		Mice 1	Mice 2	Mice 3	Mice 4		Mice 1	Mice 2	Mice 3	Mice 4		Mice 1	Mice 2	Mice 3	Mice 4		Mice 1	Mice 2	Mice 3
	Target Name	Cт Mean	Cт Mean	Cт Mean	Cт Mean		Cт Mean	Cт Mean	Cт Mean	Cт Mean		Cт Mean	Cт Mean	Cт Mean	Cт Mean		Cт Mean	Cт Mean	Cт Mean	Cт Mean		Cт Mean	Cт Mean	Cт Mean	Cт Mean		Cт Mean	Cт Mean	Cт Mean	Cт Mean		Cт Mean	Cт Mean	Cт Mean	Cт Mean		Cт Mean	Cт Mean	Cт Mean	Cт Mean		Cт Mean	Cт Mean	Cт Mean	Cт Mean		Cт Mean	Cт Mean	Cт Mean
	hsa-let-7e	0.315672	0.509622	1.43048	1.20874		0.973667	1.02562	0.712272	1.40591		4.04531	1.60575	1.51493	6.27776		2.02546	0.687413	1.88851	0.380311		0.44666	4.88125	1.41152	8.27208		0.402832	1.9824	0.632988	1.97828		3.03933	3.56957	2.20955	2.01077		3.86308	0.425653	0.776873	0.782819		2.20076	2.58112	2.94854	1.79876		0.999307	1.47836	0.709562
	hsa-miR-130a	1.33932	0.977046	4.00416	2.04982		0.507859	1.20539	0.80413	2.03144		3.06418	2.04415	0.962928	3.1329		1.64205	0.580955	1.61608	0.648645		0.501041	5.14082	0.800514	4.25748		0.361233	2.48286	0.780246	1.42899		3.33342	2.13317	1.70409	1.56049		2.67957	0.53924	0.967276	0.715488		2.41114	1.93417	1.88389	5.6793		0.669758	1.98029	1.00119
	hsa-miR-145	0.733058	0.661585	1.55509	0.859161		1.07549	0.988286	0.654744	1.43694		1.51729	1.04283	1.24963	3.70764		1.86025	1.04717	1.00104	0.512811		0.579347	3.06843	1.58282	2.82745		0.352208	1.61384	0.910354	1.93254		1.72578	1.47862	1.94161	0.701371		0.62731	1.08768	0.56969	2.57264		1.75321	1.69349	2.20381	5.16225		0.866937	0.827597	0.866937
	hsa-miR-150	0.594294	0.333845	0.56772	0.669544		1.08091	1.20853	0.729637	1.04917		1.70439	1.89113	1.7414	2.33634		2.56552	0.964766	1.00783	0.400882		1.53448	2.99956	2.63308	4.46218		0.453996	1.93824	0.672567	1.68968		2.39995	3.93129	2.69634	1.5042		1.60214	0.795537	1.15109	0.681601		2.28605	3.1402	2.83207	1.5625		0.764642	1.74213	1.10409
	hsa-miR-183		1.05775	0.613869	7.90435e+09		1.94666	1.37364	0.47665	0.784584		2.95007	1.77	3.08175	1.613		2.11074	1.80594	0.638939	0.410584		#VALUE!	#VALUE!	#VALUE!	#VALUE!		#VALUE!	#VALUE!	#VALUE!	#VALUE!		#VALUE!	#VALUE!	#VALUE!	#VALUE!		#VALUE!	#VALUE!	#VALUE!	#VALUE!		#VALUE!	#VALUE!	#VALUE!	#VALUE!		#VALUE!	#VALUE!	#VALUE!
	hsa-miR-199a	#VALUE!	#VALUE!	#VALUE!	#VALUE!		#VALUE!	#VALUE!	#VALUE!	#VALUE!		#VALUE!	#VALUE!	#VALUE!	#VALUE!		#VALUE!	#VALUE!	#VALUE!	#VALUE!		#VALUE!	#VALUE!	#VALUE!	#VALUE!		#VALUE!	#VALUE!	#VALUE!	#VALUE!		#VALUE!	#VALUE!	#VALUE!	#VALUE!		#VALUE!	#VALUE!	#VALUE!	#VALUE!		#VALUE!	#VALUE!	#VALUE!	#VALUE!		#VALUE!	#VALUE!	#VALUE!
	hsa-miR-199a-3p	0.440893	0.513879	3.29094	1.00661		0.805803	1.42553	0.755499	1.15229		1.13544	0.614399	0.571668	1.98103		0.932548	0.544215	2.15136	0.915893		0.444344	5.83912	1.13505	3.93606		0.499913	2.34852	0.541769	1.57216		3.06471	2.93579	1.72518	2.00382		4.13461	0.635406	0.999134	0.38097		2.56863	1.2728	1.6144	12.6757		0.361733	3.41764	0.594603
	hsa-miR-200b	0.281313	0.21187	1.39112	0.752754		0.843962	1.06161	0.67842	1.64519		1.59466	1.03258	0.600922	2.46101		1.18366	0.913356	2.5531	0.362298		0.782412	2.91804	0.832199	2.49493		0.550953	1.50629	0.857971	1.40444		1.5016	2.53239	1.42257	1.54382		2.28548	1.00173	0.73739	0.592341		1.77505	2.03899	2.58624	7.98259		1.11873	1.65847	1.51977
	hsa-miR-206	0.251521	0.550094		0.576244		0.862591	2.29541	0.8206	0.615465		9.0678	0.104875	0.0869151	7.982		0.213862	0.532092	6.21929	1.41299		0.107302		0.0377011			0.0378582	13.2576	0.320135	6.2236		7.85349	4.69243	0.393745	5.4352		8.79287	0.695601	0.163497	4.84445		0.224289	0.104852	0.51528			0.274605	11.814	0.424086
	hsa-miR-20a	0.523133	0.33269	0.812957	0.723092		0.826021	1.08617	0.828315	1.3456		2.43851	1.17691	1.04391	2.67585		2.93834	0.720964	1.42405	0.331482		0.6952	3.82511	1.29101	4.54885		0.551908	3.18546	0.661357	0.860054		2.45547	2.08927	1.86478	0.615572		2.03355	0.50874	1.17284	0.824162		2.10526	2.26106	2.02792	0.752102		1.49485	1.46713	0.839731
	hsa-miR-22	0.77822	0.581258	3.66357	0.910828		0.771239	1.2739	0.764321	1.33168		3.54676	0.811408	0.9405	3.59876		1.7944	0.37462	1.93657	0.768172		0.807202	5.56353	1.2518	4.63317		0.363241	2.62988	0.756285	1.38415		3.35253	2.79578	2.16333	1.81787		3.18932	0.544593	0.998095	0.576842		2.46595	2.73235	2.70597	4.59206		0.866422	2.0197	0.793962
	hsa-miR-221	0.0836928	0.434748	0.612699	0.306774		0.824305	1.27302	0.763262	1.24855		0.514681	0.193278	0.921944	0.781734		2.22646	0.574648	1.72877	0.452112		0.72184	3.83374	1.72878	2.9809		0.466113	1.67801	1.27788	1.00052		1.5223	2.97987	2.0752	1.08617		1.11748	0.594707	1.08692	1.38439		0.901964	1.14881	1.81145	1.41533		1.12128	1.30147	0.602963
	hsa-miR-223	0.291385	0.255962	0.374491	0.384752		0.803295	1.42405	0.662963	1.31859		0.434145	0.468217	0.353125	1.35027		2.20878	1.05793	1.17629	0.363808		0.583074	1.68734	0.781734	1.87092		0.515395	1.24985	1.32294	1.17344		1.31745	1.46993	1.56672	0.617602		1.26729	0.695803	1.44869	0.782819		1.10628	1.35634	1.10169	0.889282		0.957745	1.21311	1.00536
	hsa-miR-23a*	#VALUE!	#VALUE!	#VALUE!	#VALUE!		#VALUE!	#VALUE!	#VALUE!	#VALUE!		#VALUE!	#VALUE!	#VALUE!	#VALUE!		#VALUE!	#VALUE!	#VALUE!	#VALUE!		#VALUE!	#VALUE!	#VALUE!	#VALUE!		#VALUE!	#VALUE!	#VALUE!	#VALUE!		#VALUE!	#VALUE!	#VALUE!	#VALUE!		#VALUE!	#VALUE!	#VALUE!	#VALUE!		#VALUE!	#VALUE!	#VALUE!	#VALUE!		#VALUE!	#VALUE!	#VALUE!
	hsa-miR-23a	0.916209	0.485233	1.09108	0.793746		0.742133	1.87352	0.386825	1.85929		1.96054	1.29527	1.11284	2.80743		2.4576	0.687413	1.2271	0.482383		0.794159	3.7908	1.99792	3.21875		0.611532	1.45448	0.848214	1.32546		2.55797	3.08442	2.90392	1.87774		1.73388	0.500347	1.10803	1.0403		4.02184	2.88557	4.38282	2.69794		1.5442	1.1622	0.835584
	hsa-miR-23b	4.42139	0.505751	3.4955	4.35146		2.2061	1.91653	0.515664	0.45866		0.744194	1.91421	0.171913	7.86665		0.208014	1.22667	3.16619	1.23778		0.688129	4.3977		3.68011		0.852487	1.03796	0.951813	1.18735		9.68667	5.28902	2.01391	2.80889		3.28297	0.678302		0.449066		2.07053	1.01045	3.36126	8.89503		0.422786	0.56331	0.98214
	hsa-miR-342-3p	0.377291	0.284352	0.403251	0.648757		0.970467	1.17101	0.764057	1.15169		1.10191	2.0734	1.46713	1.51572		3.33804	1.19831	0.906891	0.275667		0.99361	1.63892	1.83624	3.2417		0.911144	1.65835	0.693395	0.954455		1.21609	1.64063	1.49614	0.514859		1.43918	0.807901	1.20101	0.716108		1.32658	1.45873	1.4832	0.690979		0.793176	1.11629	1.25415
	hsa-miR-365	0.47025	0.658156	2.77118	0.877517		0.629597	1.26795	0.861845	1.45347		2.73019	0.706127	0.397768	2.13022		1.47121	0.813942	1.67597	0.49827		0.641491	6.02307	1.84869	4.34845		0.261612	2.33512	1.12389	1.45649		2.41706	2.17988	1.65778	1.77307		2.87637	0.610579	0.611426	0.931256		2.25748	1.31559	2.32417	2.77351		0.786061	1.97208	0.894228
	hsa-miR-382	0.629488	0.251434	1.61021	0.184571		1.04554	1.85735	0.970804	0.530436		1.09657	0.2772	0.025524	2.45207		1.09581	0.907519	1.35191	0.743807		0.192343	2.297	0.725853	3.00789		0.327315	3.13127	0.689561	1.41495		2.0477	2.2253	1.19251	1.08298		3.31498	0.989656	1.20916	0.252088		1.16797	0.26134	2.5562	2.94445		0.472046	2.69073	0.938222
	hsa-miR-423-3P	0.242785	0.393858	0.497839	0.287324		0.875239	1.46688	0.784993	0.992232		0.983844	1.05373	0.181936	1.55671		1.90198	0.658155	1.75139	0.456125		0.547716	2.87488	0.562724	4.09113		0.475824	2.30937	0.641491	1.41863		1.30835	2.06587	1.40129	0.742133		1.61973	0.713878	1.13741	0.760357		1.31429	1.94569	1.16416	1.23395		0.901428	1.51392	1.11673
	hsa-miR-423-5p	0.517991	0.263523	0.843231	0.651122		1.1042	1.00278	0.732043	1.23371		2.05872	0.671169	1.22667	2.18518		4.09184	0.676307	1.02509	0.352514		1.14314	2.68143	2.30537	4.5284		0.564483	1.47734	0.99516	1.20497		1.86639	2.66152	2.52144	0.908305		1.63156	0.768038	0.709193	1.12525		1.85153	1.12406	1.54084	0.527672		1.01516	1.23005	1.00536
	hsa-miR-433	0.793197	2.26852	2.75061	1.49874		0.610791	1.28944	0.882551	1.43868		1.85704	0.329648	1.30134	2.41496		1.3632	0.658383	1.51782	0.734076		0.724346	3.64963	0.9888	4.42216		0.371839	2.2019	0.947207	1.28944		6.50478	3.28411	1.95004	2.24155		2.63993	1.25484	0.265448	1.13721		2.18404	1.19334	3.56524	3.31038		0.774856	2.02371	0.943438
	hsa-miR-484	0.50078	0.335236	0.615252	0.612274		0.932548	1.08843	0.833498	1.18202		3.5119	1.06308	1.49304	2.28192		2.73256	1.09828	1.4352	0.232169		0.790179	1.83942	1.24164	3.4135		0.607203	2.17385	0.617388	1.2271		1.47299	1.60742	1.36486	0.467731		1.30473	0.667459	1.30022	0.883162		1.4699	1.3056	1.56886	0.212969		1.25068	1.19558	0.82457
	hsa-miR-486	0.471719	0.306721	0.883928	0.757858		1.00835	0.888227	1.07624	1.03742		3.91836	1.63836	2.54603	2.5197		2.97987	1.28276	1.19272	0.219341		1.15229	2.11917	2.04699	5.01935		0.886075	2.41915	0.539801	0.864237		1.76296	2.12138	1.42208	0.478304		1.36509	0.750539	1.13524	0.859757		1.9382	1.81594	2.0191	0.195429		1.38579	1.00466	0.729871
	hsa-miR-574-3p	0.33874	0.242533	0.42906	0.472456		1.05647	0.995332	0.719592	1.32157		0.797884	1.07643	0.777142	1.85864		3.94835	1.01977	1.00783	0.24643		0.992576	2.32987	1.66123	2.94089		0.767506	1.3234	0.870098	1.13151		1.57571	1.88818	1.7219	0.731535		1.35379	0.736113	1.20247	0.834509		2.04607	1.50823	2.03758	0.950565		0.93553	0.916913	1.07167
	hsa-miR-9*	#VALUE!	#VALUE!	#VALUE!	#VALUE!		#VALUE!	#VALUE!	#VALUE!	#VALUE!		3.93333	#VALUE!	#VALUE!	0.211649		2.05587	1.53874	1.23863	0.255209		#VALUE!	1.13701	1.20518	1.73779		0.817478	1.27832	1.59135	0.601338		1.11709	0.877062	0.542144	#VALUE!		1.12564	0.818326	1.17834	0.921304		#VALUE!	#VALUE!	#VALUE!	#VALUE!		#VALUE!	#VALUE!	#VALUE!
	mmu-miR-1195	#VALUE!	#VALUE!	#VALUE!	#VALUE!		#VALUE!	#VALUE!	#VALUE!	#VALUE!		#VALUE!	#VALUE!	#VALUE!	#VALUE!		#VALUE!	#VALUE!	#VALUE!	#VALUE!		#VALUE!	#VALUE!	#VALUE!	#VALUE!		#VALUE!	#VALUE!	#VALUE!	#VALUE!		#VALUE!	#VALUE!	#VALUE!	#VALUE!		1.8931	0.208591	1.92753	1.3138		#VALUE!	#VALUE!	#VALUE!	#VALUE!		#VALUE!	#VALUE!	#VALUE!
	mmu-miR-1896	3.4005	1.76755	4.4038	3.83639		0.956443	1.13899	0.990859	0.926427		2.23729	5.95768	3.87112	3.59939		2.75251	1.79347	1.12408	0.18021		0.69713	3.52959	0.135701	1.61384		0.576543	1.83592	0.900939	1.04863		2.00521	1.02438	4.32516	1.78974		1.81472	1.67452	0.742648	0.443114		3.42068	2.59419	3.49014	2.76884		2.09549	1.47865	1.20271
	mmu-miR-1897-5p	0.122406	0.096706	0.128047	0.374166		0.848949	1.13899	0.731409	1.41397		0.477146	0.838858	0.651348	1.05227		3.83573	1.3477	0.781057	0.247672		0.676425	0.849096	2.33432	1.31403		1.06585	1.04247	1.11497	0.8072		0.815497	1.25941	0.983331	0.417761		1.11787	0.444036	1.11015	1.81472		1.13986	0.932295	1.93302	0.278135		1.49263	0.659232	1.5571
	mmu-miR-1935	#VALUE!	#VALUE!	#VALUE!	#VALUE!		#VALUE!	#VALUE!	#VALUE!	#VALUE!		0.616962	#VALUE!	0.195095	0.713631		2.41203	1.38631	0.816345	0.366339		0.734966	3.3958	#VALUE!	0.864987		1.11477	3.01415	1.34981	0.220484		#VALUE!	#VALUE!	#VALUE!	#VALUE!		#VALUE!	#VALUE!	#VALUE!	#VALUE!		#VALUE!	#VALUE!	#VALUE!	#VALUE!		#VALUE!	#VALUE!	#VALUE!
	mmu-miR-202	0.0864194	0.313709	0.531264	0.512456		1.16756	0.791411	0.710793	1.52256		1.35332	3.00112	4.15976	4.88548		7.05429	1.82323	0.681838	0.114031		1.64092	0.841188	3.56401	2.98659		1.3027	0.992749	1.49537	0.517094		0.961928	1.18674	2.46058	0.331482		0.605417	0.441658	2.40828	1.55294		4.22263	2.241	4.79039	0.109283		1.55632	0.418165	1.38717
	mmu-miR-28*	0.0457368	0.344243	0.546957	0.0884802		0.686104	0.66688	0.777277	2.81181		0.0956229	0.0990636	0.119204	0.884234		2.87488	0.470576	1.44143	0.512812		0.37553	3.62756	1.45599	2.89387		0.419575	1.68763	0.566442	2.4932		1.45751	2.75204	0.866037	1.23842		2.41413	0.924343	0.311326	1.43943		0.424295	1.70899	1.10049	5.44202		0.572815	3.06554	0.740794
	mmu-miR-29b*	#VALUE!	#VALUE!	#VALUE!	#VALUE!		#VALUE!	#VALUE!	#VALUE!	#VALUE!		#VALUE!	#VALUE!	#VALUE!	#VALUE!		#VALUE!	#VALUE!	#VALUE!	#VALUE!		#VALUE!	#VALUE!	#VALUE!	#VALUE!		#VALUE!	#VALUE!	#VALUE!	#VALUE!		1.86671	#VALUE!	#VALUE!	0.625682		6.27885	0.563505	2.81376	0.100447		0.652477	#VALUE!	#VALUE!	1.089		1.32868	2.10818	0.611744
	mmu-miR-344	#VALUE!	#VALUE!	#VALUE!	#VALUE!		#VALUE!	#VALUE!	#VALUE!	#VALUE!		#VALUE!	#VALUE!	#VALUE!	#VALUE!		#VALUE!	#VALUE!	#VALUE!	#VALUE!		#VALUE!	#VALUE!	#VALUE!	#VALUE!		#VALUE!	#VALUE!	#VALUE!	#VALUE!		#VALUE!	#VALUE!	#VALUE!	#VALUE!		#VALUE!	#VALUE!	#VALUE!	#VALUE!		#VALUE!	#VALUE!	#VALUE!	#VALUE!		#VALUE!	#VALUE!	#VALUE!
	mmu-miR-345	0.724346	0.790452	3.62693	2.66983		1.49252	1.26993	0.575844	0.91621		9.15991	6.37018	2.77278	8.35902			0.902709	1.22208	0.906472		1.74352	6.19026	1.85832	5.47175		0.395843	2.00139	0.720965	1.75078		5.05164	4.49946	3.48402	3.12477		4.41603	0.601547	1.51861	0.247886		2.7264	3.50885	1.62338	2.26577		1.14472	0.646625	0.478968
	mmu-miR-345-5p	0.742519	0.877518	2.1652	1.2163		0.60186	0.77405	1.18715	1.80813		1.73658	0.903908	1.01063	1.98103		1.83433	0.493202	1.24768	0.885921		0.606467	5.58091	2.64726	4.96399		0.276146	2.3206	0.796364	1.95952		2.04841	2.8709	2.22607	1.80939		2.81962	0.79251	0.835378	0.535701		1.59107	1.5977	2.70195	3.51615		1.03886	2.19314	0.724973
	mmu-miR-34c*	0.49022	0.449533	0.966271	2.88486		0.952968	0.893475	0.865437	1.35707		3.98202	2.93732	5.03328	2.36444		3.44738	2.30617	1.10842	0.113479		1.22179	1.41323	1.93992	1.11729		0.742777	1.06955	1.55079	0.811689		4.74284	3.1662	2.96648	0.878278		0.994988	0.839586	1.1702	1.02296		5.07206	5.58892	3.83326	0.728283		1.06553	0.877561	1.79947
	mmu-miR-351	0.923703	0.456441	0.845279	1.38175		0.478802	1.70232	0.661816	1.85382		2.48716	4.5932	2.22299	6.17098		2.69167	1.13879	1.07438	0.303654		4.0664	7.08983	3.86576	9.0239		1.09107	2.63125	0.265862	1.31017		3.65216	6.53755	3.23049	2.06015		0.84836	0.724848	0.708948	2.29382		8.55539	4.3314	15.041	2.73176		1.35551	1.46696	1.1784
	mmu-miR-376b	#VALUE!	#VALUE!	#VALUE!	#VALUE!		#VALUE!	#VALUE!	#VALUE!	#VALUE!		2.16745	#VALUE!	#VALUE!	1.9066		1.97794	3.04829	2.21453	0.0748944		#VALUE!	#VALUE!	#VALUE!	#VALUE!		#VALUE!	#VALUE!	#VALUE!	#VALUE!		#VALUE!	#VALUE!	#VALUE!	#VALUE!		#VALUE!	#VALUE!	#VALUE!	#VALUE!		#VALUE!	#VALUE!	#VALUE!	#VALUE!		#VALUE!	#VALUE!	#VALUE!
	mmu-miR-494	0.168667	0.0969409	0.139588			0.684086	1.06455	1.08542	1.2651		0.180867	0.632439	0.564874			3.46295	1.15029	0.251042			0.441352		0.784584			1	1	1	1		1.00208	1.38127	0.684443			0.885768	0.651122	1.13918	1.52203		0.714992	0.569197	0.850274			1.06437	0.468461	0.951318
	mmu-miR-503*	0.411795	0.301034	0.562919	0.500347		1.10957	0.633756	0.782954	1.8163		1.19956	1.64661	1.13406	1.55995		3.45695	1.36936	0.719218	0.293717		1.10919	2.84711	2.69727	3.67438		0.680422	1.37602	1.12078	0.952968		2.20955	2.09471	2.16407	0.701614		0.916845	1.02865	1.4042	0.755105		4.19056	3.34996	4.82705	1.73766		1.05346	0.592605	0.980876
	mmu-miR-685	0.414588	0.611638	0.87524	0.512545		1.10554	1.38008	0.638054	1.02722		0.311381	0.36927	0.219569	0.535051		0.928999	0.705515	0.581057	2.62579		0.533385	1.13308	0.562237	1.33076		0.458582	1.34188	1.75838	0.924182		1.2237	1.03976	1.01343	1.1706		1.56401	1.0219	0.944256	0.662618		0.603024	0.417627	0.735749	4.39629		0.462423	1.43822	0.81185
	mmu-miR-702	#VALUE!	#VALUE!	0.717351	#VALUE!		2.80063	0.904223	2.42125	0.163091		#VALUE!	#VALUE!	#VALUE!	#VALUE!		#VALUE!	#VALUE!	#VALUE!	#VALUE!		#VALUE!	#VALUE!	#VALUE!	#VALUE!		#VALUE!	#VALUE!	#VALUE!	#VALUE!		0.851601	#VALUE!	3.43724	0.458581		1.7523	0.186759	1.07942	2.83088		3.77599	0.708999	#VALUE!	0.305418		0.0749387	0.123096	7.16446
	mmu-miR-706		0.15642	0.168579			0.202711	3.80395	1.14751	1.13014		0.0572433	0.657585		0.302132		0.221327	1.22455	4.13317	0.892702		0.128425	2.65737	0.0947323	1.98756		0.0524469	3.54307	1.01537	5.30002		0.928197	1.25832	0.494314	1.40298		3.28183	1.38367	1.30722	0.168463		0.126996		0.440697	5.52838		0.631939	7.65742	0.845488
	mmu-miR-741	#VALUE!	#VALUE!	#VALUE!	#VALUE!		#VALUE!	#VALUE!	#VALUE!	#VALUE!		#VALUE!	#VALUE!	#VALUE!	#VALUE!		#VALUE!	#VALUE!	#VALUE!	#VALUE!		#VALUE!	#VALUE!	#VALUE!	#VALUE!		#VALUE!	#VALUE!	#VALUE!	#VALUE!		#VALUE!	#VALUE!	#VALUE!	#VALUE!		#VALUE!	#VALUE!	#VALUE!	#VALUE!		#VALUE!	#VALUE!	#VALUE!	#VALUE!		#VALUE!	#VALUE!	#VALUE!
	mmu-miR-877*	0.88915	0.29576	0.457708	0.52395		1.13958	0.930772	0.805804	1.16999		1.83592	2.13391	1.67191	2.15173		3.73343	1.87709	1.19872	0.119039		1.55052	1.57653	2.34201	2.59143		1.47197	1.30654	0.614187	0.846598		1.03742	2.05908	2.12432	0.474013		0.852635	0.783497	1.04247	1.43594		1.8731	1.96895	1.19121	0.229478		1.48496	0.737354	1.34111
	rno-miR-219-1-3p	#VALUE!	#VALUE!	#VALUE!	#VALUE!		#VALUE!	#VALUE!	#VALUE!	#VALUE!		0.0665694	#VALUE!	#VALUE!	#VALUE!		7.68476	1.20497	0.654743	0.164938		#VALUE!	#VALUE!	#VALUE!	#VALUE!		#VALUE!	#VALUE!	#VALUE!	#VALUE!		#VALUE!	#VALUE!	#VALUE!	#VALUE!		#VALUE!	#VALUE!	#VALUE!	#VALUE!		#VALUE!	#VALUE!	#VALUE!	#VALUE!		#VALUE!	#VALUE!	#VALUE!
	U6 snRNA	1	1	1	1		1	1	1	1		1	1	1	1		1	1	1	1		1	1	1	1		1	1	1	1		1	1	1	1		1	1	1	1		1	1	1	1		1	1	1
[truncated: 15 more columns]

## Sheet: T test
		Day 1	Day 2	Day 3	Day 4	Day 5	Day 6
	Target Name
	hsa-let-7e	0.610988	0.130782	0.220722	0.208165	0.00367901	0.00890803
	hsa-miR-130a	0.250744	0.0921625	0.309246	0.182979	0.101248	0.4067
	hsa-miR-145	0.750783	0.296677	0.276541	0.662845	0.0585031	0.580581
	hsa-miR-150	0.00889464	0.209815	0.0511899	0.0272215	0.0170078	0.289539
	hsa-miR-183	0.285591	0.099036	#VALUE!	#VALUE!	#VALUE!	#VALUE!
	hsa-miR-199a	#VALUE!	#VALUE!	#VALUE!	#VALUE!	#VALUE!	#VALUE!
	hsa-miR-199a-3p	0.700412	0.903955	0.274706	0.376185	0.304165	0.130297
	hsa-miR-200b	0.291539	0.79247	0.301962	0.249064	0.157445	0.0268095
	hsa-miR-206	0.198435	0.461152	0.354185	0.716367	0.372481	0.300606				Indicates CT values are not obtained for all the mice in all the days
	hsa-miR-20a	0.0415866	0.525513	0.302619	0.274831	0.142732	0.0194857
	hsa-miR-22	0.57002	0.290621	0.21739	0.143007	0.0130017	0.0280251
	hsa-miR-221	0.00887471	0.21547	0.148674	0.095524	0.177013	0.000700682
	hsa-miR-223	0.00883601	0.264202	0.671639	0.516967	0.316368	0.344383
	hsa-miR-23a*	#VALUE!	#VALUE!	#VALUE!	#VALUE!	#VALUE!	#VALUE!
	hsa-miR-23a	0.366687	0.360531	0.0925722	0.00623878	0.00186466	0.118254
	hsa-miR-23b	0.111183	0.54074	0.10108	0.171253	0.126003	0.381831
	hsa-miR-342-3p	0.00307291	0.879497	0.142621	0.581514	0.239252	0.244671
	hsa-miR-365	0.810941	0.568447	0.186004	0.238605	0.0475921	0.242991
	hsa-miR-382	0.353264	0.91585	0.861547	0.794633	0.563364	0.200357
	hsa-miR-423-3P	0.00594402	0.614406	0.439448	0.38467	0.195743	0.564764
	hsa-miR-423-5p	0.0320906	0.999179	0.0698224	0.0854244	0.352834	0.985364
	hsa-miR-433	0.151595	0.441987	0.263603	0.108748	0.0599021	0.82413
	hsa-miR-484	0.00289745	0.376824	0.366734	0.555043	0.573029	0.431487
	hsa-miR-486	0.0278383	0.146512	0.185287	0.311821	0.248831	0.843616
	hsa-miR-574-3p	0.00275756	0.634864	0.0718536	0.181641	0.0357452	0.70368
	hsa-miR-9*	#VALUE!	#VALUE!	#VALUE!	#VALUE!	#VALUE!	#VALUE!
	mmu-miR-1195	#VALUE!	#VALUE!	#VALUE!	#VALUE!	#VALUE!	#VALUE!
	mmu-miR-1896	0.00614294	0.040217	0.627852	0.206108	0.00673853	0.0146288
	mmu-miR-1897-5p	0.00215835	0.358584	0.478604	0.47365	0.928562	0.695999
	mmu-miR-1935	#VALUE!	#VALUE!	#VALUE!	#VALUE!	#VALUE!	#VALUE!
	mmu-miR-202	0.018284	0.616164	0.122061	0.979767	0.135322	0.31709
	mmu-miR-28*	0.119105	0.136098	0.39898	0.6308	0.517239	0.825162
	mmu-miR-29b*	#VALUE!	#VALUE!	#VALUE!	#VALUE!	#VALUE!	#VALUE!
	mmu-miR-344	#VALUE!	#VALUE!	#VALUE!	#VALUE!	#VALUE!	#VALUE!
	mmu-miR-345	0.277761	0.0202871	0.0801625	0.066087	0.00493692	0.062249
	mmu-miR-345-5p	0.719244	0.480942	0.138468	0.135278	0.0900355	0.303964
	mmu-miR-34c*	0.768437	0.096705	0.192978	0.0514543	0.0489334	0.62913
	mmu-miR-351	0.521206	0.0515613	0.0128129	0.0376218	0.0550691	0.0516521
	mmu-miR-376b	#VALUE!	#VALUE!	#VALUE!	#VALUE!	#VALUE!	#VALUE!
	mmu-miR-494	0.00170034	0.295736	0.0211528	0.926481	0.591198	0.403292
	mmu-miR-503*	0.0544529	0.91991	0.0315948	0.0967887	0.0073159	0.138088
	mmu-miR-685	0.0547867	0.127627	0.527149	0.755294	0.635901	0.0231169
	mmu-miR-702	#VALUE!	#VALUE!	#VALUE!	#VALUE!	#VALUE!	0.63815
	mmu-miR-706	0.293024	0.27049	0.390084	0.475499	0.736424	0.429401
	mmu-miR-741	#VALUE!	#VALUE!	#VALUE!	#VALUE!	#VALUE!	#VALUE!
	mmu-miR-877*	0.0216055	0.787678	0.0281259	0.392049	0.495599	0.622643
	rno-miR-219-1-3p	#VALUE!	#VALUE!	#VALUE!	#VALUE!	#VALUE!	#VALUE!
	U6 snRNA

## Sheet: Avg. and SD
		Infected and treated						Infected						Infected and treated						Infected						Infected and treated						Infected						Infected and treated						Infected
		Day 1						Day 1						Day 2						Day 2						Day 3						Day 3						Day 4						Day 4
		Mice 1	Mice 2	Mice 3	Mice 4			Mice 1	Mice 2	Mice 3	Mice 4			Mice 1	Mice 2	Mice 3	Mice 4			Mice 1	Mice 2	Mice 3	Mice 4			Mice 1	Mice 2	Mice 3	Mice 4			Mice 1	Mice 2	Mice 3	Mice 4			Mice 1	Mice 2	Mice 3	Mice 4			Mice 1	Mice 2	Mice 3	Mice 4
	Target Name	Cт Mean	Cт Mean	Cт Mean	Cт Mean	Avg	SD	Cт Mean	Cт Mean	Cт Mean	Cт Mean	Avg	SD	Cт Mean	Cт Mean	Cт Mean	Cт Mean	Avg	SD	Cт Mean	Cт Mean	Cт Mean	Cт Mean	Avg	SD	Cт Mean	Cт Mean	Cт Mean	Cт Mean	Avg	SD	Cт Mean	Cт Mean	Cт Mean	Cт Mean	Avg	SD	Cт Mean	Cт Mean	Cт Mean	Cт Mean	Avg	SD	Cт Mean	Cт Mean	Cт Mean	Cт Mean	Avg	SD
	hsa-let-7e	0.315672	0.509622	1.43048	1.20874	0.866128	0.465288	0.973667	1.02562	0.712272	1.40591	1.02937	0.247713	4.04531	1.60575	1.51493	6.27776	3.36094	1.96625	2.02546	0.687413	1.88851	0.380311	1.24542	0.721425	0.44666	4.88125	1.41152	8.27208	3.75288	3.08664	0.402832	1.9824	0.632988	1.97828	1.24913	0.735731	3.03933	3.56957	2.20955	2.01077	2.7073	0.629813	3.86308	0.425653	0.776873	0.782819	1.46211	1.39372
	hsa-miR-130a	1.33932	0.977046	4.00416	2.04982	2.09259	1.16917	0.507859	1.20539	0.80413	2.03144	1.1372	0.572563	3.06418	2.04415	0.962928	3.1329	2.30104	0.884719	1.64205	0.580955	1.61608	0.648645	1.12193	0.507781	0.501041	5.14082	0.800514	4.25748	2.67496	2.05087	0.361233	2.48286	0.780246	1.42899	1.26333	0.800287	3.33342	2.13317	1.70409	1.56049	2.18279	0.696924	2.67957	0.53924	0.967276	0.715488	1.22539	0.853238
	hsa-miR-145	0.733058	0.661585	1.55509	0.859161	0.952224	0.355182	1.07549	0.988286	0.654744	1.43694	1.03887	0.278349	1.51729	1.04283	1.24963	3.70764	1.87935	1.06888	1.86025	1.04717	1.00104	0.512811	1.10532	0.483541	0.579347	3.06843	1.58282	2.82745	2.01451	1.0022	0.352208	1.61384	0.910354	1.93254	1.20224	0.614513	1.72578	1.47862	1.94161	0.701371	1.46184	0.468625	0.62731	1.08768	0.56969	2.57264	1.21433	0.809506
	hsa-miR-150	0.594294	0.333845	0.56772	0.669544	0.541351	0.125489	1.08091	1.20853	0.729637	1.04917	1.01706	0.176338	1.70439	1.89113	1.7414	2.33634	1.91831	0.25127	2.56552	0.964766	1.00783	0.400882	1.23475	0.804777	1.53448	2.99956	2.63308	4.46218	2.90732	1.04714	0.453996	1.93824	0.672567	1.68968	1.18862	0.636196	2.39995	3.93129	2.69634	1.5042	2.63294	0.868627	1.60214	0.795537	1.15109	0.681601	1.05759	0.358927
	hsa-miR-183	5.74237e+09	1.05775	0.613869	7.90435e+09	3.41168e+09	3.49626e+09	1.94666	1.37364	0.47665	0.784584	1.14538	0.563809	2.95007	1.77	3.08175	1.613	2.35371	0.666156	2.11074	1.80594	0.638939	0.410584	1.24155	0.729327	#VALUE!	#VALUE!	#VALUE!	#VALUE!	#VALUE!	#VALUE!	#VALUE!	#VALUE!	#VALUE!	#VALUE!	#VALUE!	#VALUE!	#VALUE!	#VALUE!	#VALUE!	#VALUE!	#VALUE!	#VALUE!	#VALUE!	#VALUE!	#VALUE!	#VALUE!	#VALUE!	#VALUE!
	hsa-miR-199a	#VALUE!	#VALUE!	#VALUE!	#VALUE!	#VALUE!	#VALUE!	#VALUE!	#VALUE!	#VALUE!	#VALUE!	#VALUE!	#VALUE!	#VALUE!	#VALUE!	#VALUE!	#VALUE!	#VALUE!	#VALUE!	#VALUE!	#VALUE!	#VALUE!	#VALUE!	#VALUE!	#VALUE!	#VALUE!	#VALUE!	#VALUE!	#VALUE!	#VALUE!	#VALUE!	#VALUE!	#VALUE!	#VALUE!	#VALUE!	#VALUE!	#VALUE!	#VALUE!	#VALUE!	#VALUE!	#VALUE!	#VALUE!	#VALUE!	#VALUE!	#VALUE!	#VALUE!	#VALUE!	#VALUE!	#VALUE!
	hsa-miR-199a-3p	0.440893	0.513879	3.29094	1.00661	1.31308	1.16246	0.805803	1.42553	0.755499	1.15229	1.03478	0.272453	1.13544	0.614399	0.571668	1.98103	1.07563	0.567898	0.932548	0.544215	2.15136	0.915893	1.136	0.606426	0.444344	5.83912	1.13505	3.93606	2.83864	2.17037	0.499913	2.34852	0.541769	1.57216	1.24059	0.770453	3.06471	2.93579	1.72518	2.00382	2.43238	0.578157	4.13461	0.635406	0.999134	0.38097	1.53753	1.51543
	hsa-miR-200b	0.281313	0.21187	1.39112	0.752754	0.659265	0.471001	0.843962	1.06161	0.67842	1.64519	1.05729	0.365613	1.59466	1.03258	0.600922	2.46101	1.42229	0.695552	1.18366	0.913356	2.5531	0.362298	1.2531	0.806812	0.782412	2.91804	0.832199	2.49493	1.7569	0.961463	0.550953	1.50629	0.857971	1.40444	1.07991	0.392484	1.5016	2.53239	1.42257	1.54382	1.75009	0.45375	2.28548	1.00173	0.73739	0.592341	1.15424	0.669415
	hsa-miR-206	0.251521	0.550094	58.3941	0.576244	14.943	25.0868	0.862591	2.29541	0.8206	0.615465	1.14852	0.668727	9.0678	0.104875	0.0869151	7.982	4.3104	4.23195	0.213862	0.532092	6.21929	1.41299	2.09456	2.42158	0.107302	42.8657	0.0377011	25.3999	17.1026	18.1151	0.0378582	13.2576	0.320135	6.2236	4.9598	5.38988	7.85349	4.69243	0.393745	5.4352	4.59372	2.69183	8.79287	0.695601	0.163497	4.84445	3.6241	3.49132
	hsa-miR-20a	0.523133	0.33269	0.812957	0.723092	0.597968	0.18564	0.826021	1.08617	0.828315	1.3456	1.02153	0.214916	2.43851	1.17691	1.04391	2.67585	1.8338	0.729754	2.93834	0.720964	1.42405	0.331482	1.35371	0.995152	0.6952	3.82511	1.29101	4.54885	2.59004	1.63097	0.551908	3.18546	0.661357	0.860054	1.31469	1.08572	2.45547	2.08927	1.86478	0.615572	1.75627	0.69151	2.03355	0.50874	1.17284	0.824162	1.13482	0.569571
	hsa-miR-22	0.77822	0.581258	3.66357	0.910828	1.48347	1.26413	0.771239	1.2739	0.764321	1.33168	1.03528	0.268295	3.54676	0.811408	0.9405	3.59876	2.22436	1.3493	1.7944	0.37462	1.93657	0.768172	1.21844	0.66374	0.807202	5.56353	1.2518	4.63317	3.06393	2.06683	0.363241	2.62988	0.756285	1.38415	1.28339	0.858445	3.35253	2.79578	2.16333	1.81787	2.53238	0.589226	3.18932	0.544593	0.998095	0.576842	1.32721	1.08988
	hsa-miR-221	0.0836928	0.434748	0.612699	0.306774	0.359479	0.192757	0.824305	1.27302	0.763262	1.24855	1.02728	0.234653	0.514681	0.193278	0.921944	0.781734	0.602909	0.278093	2.22646	0.574648	1.72877	0.452112	1.2455	0.754211	0.72184	3.83374	1.72878	2.9809	2.31631	1.18657	0.466113	1.67801	1.27788	1.00052	1.10563	0.440828	1.5223	2.97987	2.0752	1.08617	1.91589	0.707246	1.11748	0.594707	1.08692	1.38439	1.04588	0.285025
	hsa-miR-223	0.291385	0.255962	0.374491	0.384752	0.326647	0.054555	0.803295	1.42405	0.662963	1.31859	1.05223	0.325076	0.434145	0.468217	0.353125	1.35027	0.651439	0.405631	2.20878	1.05793	1.17629	0.363808	1.2017	0.659088	0.583074	1.68734	0.781734	1.87092	1.23077	0.556641	0.515395	1.24985	1.32294	1.17344	1.06541	0.321919	1.31745	1.46993	1.56672	0.617602	1.24293	0.371807	1.26729	0.695803	1.44869	0.782819	1.04865	0.317414
	hsa-miR-23a*	#VALUE!	#VALUE!	#VALUE!	#VALUE!	#VALUE!	#VALUE!	#VALUE!	#VALUE!	#VALUE!	#VALUE!	#VALUE!	#VALUE!	#VALUE!	#VALUE!	#VALUE!	#VALUE!	#VALUE!	#VALUE!	#VALUE!	#VALUE!	#VALUE!	#VALUE!	#VALUE!	#VALUE!	#VALUE!	#VALUE!	#VALUE!	#VALUE!	#VALUE!	#VALUE!	#VALUE!	#VALUE!	#VALUE!	#VALUE!	#VALUE!	#VALUE!	#VALUE!	#VALUE!	#VALUE!	#VALUE!	#VALUE!	#VALUE!	#VALUE!	#VALUE!	#VALUE!	#VALUE!	#VALUE!	#VALUE!
	hsa-miR-23a	0.916209	0.485233	1.09108	0.793746	0.821566	0.221069	0.742133	1.87352	0.386825	1.85929	1.21544	0.662991	1.96054	1.29527	1.11284	2.80743	1.79402	0.664734	2.4576	0.687413	1.2271	0.482383	1.21362	0.767995	0.794159	3.7908	1.99792	3.21875	2.45041	1.15487	0.611532	1.45448	0.848214	1.32546	1.05992	0.343533	2.55797	3.08442	2.90392	1.87774	2.60601	0.46106	1.73388	0.500347	1.10803	1.0403	1.09564	0.437303
	hsa-miR-23b	4.42139	0.505751	3.4955	4.35146	3.19353	1.59403	2.2061	1.91653	0.515664	0.45866	1.27424	0.793965	0.744194	1.91421	0.171913	7.86665	2.67424	3.0629	0.208014	1.22667	3.16619	1.23778	1.45966	1.07033	0.688129	4.3977		3.68011	2.92198	1.60651	0.852487	1.03796	0.951813	1.18735	1.0074	0.122887	9.68667	5.28902	2.01391	2.80889	4.94962	2.98981	3.28297	0.678302		0.449066	1.47011	1.28529
	hsa-miR-342-3p	0.377291	0.284352	0.403251	0.648757	0.428413	0.134677	0.970467	1.17101	0.764057	1.15169	1.0143	0.164298	1.10191	2.0734	1.46713	1.51572	1.53954	0.347254	3.33804	1.19831	0.906891	0.275667	1.42973	1.15113	0.99361	1.63892	1.83624	3.2417	1.92762	0.820195	0.911144	1.65835	0.693395	0.954455	1.05434	0.362489	1.21609	1.64063	1.49614	0.514859	1.21693	0.433124	1.43918	0.807901	1.20101	0.716108	1.04105	0.293276
	hsa-miR-365	0.47025	0.658156	2.77118	0.877517	1.19428	0.921764	0.629597	1.26795	0.861845	1.45347	1.05322	0.324958	2.73019	0.706127	0.397768	2.13022	1.49107	0.968939	1.47121	0.813942	1.67597	0.49827	1.11485	0.477642	0.641491	6.02307	1.84869	4.34845	3.21542	2.10117	0.261612	2.33512	1.12389	1.45649	1.29428	0.74248	2.41706	2.17988	1.65778	1.77307	2.00695	0.306069	2.87637	0.610579	0.611426	0.931256	1.25741	0.943809
	hsa-miR-382	0.629488	0.251434	1.61021	0.184571	0.668926	0.569314	1.04554	1.85735	0.970804	0.530436	1.10103	0.478968	1.09657	0.2772	0.025524	2.45207	0.962842	0.94662	1.09581	0.907519	1.35191	0.743807	1.02476	0.22625	0.192343	2.297	0.725853	3.00789	1.55577	1.14081	0.327315	3.13127	0.689561	1.41495	1.39077	1.07849	2.0477	2.2253	1.19251	1.08298	1.63712	0.504798	3.31498	0.989656	1.20916	0.252088	1.44147	1.13829
	hsa-miR-423-3P	0.242785	0.393858	0.497839	0.287324	0.355451	0.0988489	0.875239	1.46688	0.784993	0.992232	1.02984	0.262807	0.983844	1.05373	0.181936	1.55671	0.944054	0.492388	1.90198	0.658155	1.75139	0.456125	1.19191	0.640992	0.547716	2.87488	0.562724	4.09113	2.01911	1.52575	0.475824	2.30937	0.641491	1.41863	1.21133	0.727041	1.30835	2.06587	1.40129	0.742133	1.37941	0.469808	1.61973	0.713878	1.13741	0.760357	1.05784	0.363611
	hsa-miR-423-5p	0.517991	0.263523	0.843231	0.651122	0.568967	0.21087	1.1042	1.00278	0.732043	1.23371	1.01818	0.184365	2.05872	0.671169	1.22667	2.18518	1.53543	0.620138	4.09184	0.676307	1.02509	0.352514	1.53644	1.49441	1.14314	2.68143	2.30537	4.5284	2.66458	1.21634	0.564483	1.47734	0.99516	1.20497	1.06049	0.333515	1.86639	2.66152	2.52144	0.908305	1.98941	0.692588	1.63156	0.768038	0.709193	1.12525	1.05851	0.367163
	hsa-miR-433	0.793197	2.26852	2.75061	1.49874	1.82777	0.745737	0.610791	1.28944	0.882551	1.43868	1.05537	0.327581	1.85704	0.329648	1.30134	2.41496	1.47575	0.769977	1.3632	0.658383	1.51782	0.734076	1.06837	0.377085	0.724346	3.64963	0.9888	4.42216	2.44623	1.61566	0.371839	2.2019	0.947207	1.28944	1.2026	0.663614	6.50478	3.28411	1.95004	2.24155	3.49512	1.80702	2.63993	1.25484	0.265448	1.13721	1.32436	0.850276
	hsa-miR-484	0.50078	0.335236	0.615252	0.612274	0.515886	0.114047	0.932548	1.08843	0.833498	1.18202	1.00912	0.13499	3.5119	1.06308	1.49304	2.28192	2.08748	0.931334	2.73256	1.09828	1.4352	0.232169	1.37455	0.898501	0.790179	1.83942	1.24164	3.4135	1.82118	0.991796	0.607203	2.17385	0.617388	1.2271	1.15638	0.638816	1.47299	1.60742	1.36486	0.467731	1.22825	0.447416	1.30473	0.667459	1.30022	0.883162	1.03889	0.274396
	hsa-miR-486	0.471719	0.306721	0.883928	0.757858	0.605057	0.22798	1.00835	0.888227	1.07624	1.03742	1.00256	0.0702667	3.91836	1.63836	2.54603	2.5197	2.65561	0.815449	2.97987	1.28276	1.19272	0.219341	1.41867	0.993135	1.15229	2.11917	2.04699	5.01935	2.58445	1.45647	0.886075	2.41915	0.539801	0.864237	1.17732	0.729968	1.76296	2.12138	1.42208	0.478304	1.44618	0.611066	1.36509	0.750539	1.13524	0.859757	1.02766	0.240012
	hsa-miR-574-3p	0.33874	0.242533	0.42906	0.472456	0.370697	0.0883295	1.05647	0.995332	0.719592	1.32157	1.02324	0.213942	0.797884	1.07643	0.777142	1.85864	1.12752	0.438342	3.94835	1.01977	1.00783	0.24643	1.5556	1.41654	0.992576	2.32987	1.66123	2.94089	1.98114	0.728411	0.767506	1.3234	0.870098	1.13151	1.02313	0.218329	1.57571	1.88818	1.7219	0.731535	1.47933	0.44567	1.35379	0.736113	1.20247	0.834509	1.03172	0.254537
	hsa-miR-9*	#VALUE!	#VALUE!	#VALUE!	#VALUE!	#VALUE!	#VALUE!	#VALUE!	#VALUE!	#VALUE!	#VALUE!	#VALUE!	#VALUE!	3.93333	#VALUE!	#VALUE!	0.211649	#VALUE!	#VALUE!	2.05587	1.53874	1.23863	0.255209	1.27211	0.655854	#VALUE!	1.13701	1.20518	1.73779	#VALUE!	#VALUE!	0.817478	1.27832	1.59135	0.601338	1.07212	0.386845	1.11709	0.877062	0.542144	#VALUE!	#VALUE!	#VALUE!	1.12564	0.818326	1.17834	0.921304	1.0109	0.146895
	mmu-miR-1195	#VALUE!	#VALUE!	#VALUE!	#VALUE!	#VALUE!	#VALUE!	#VALUE!	#VALUE!	#VALUE!	#VALUE!	#VALUE!	#VALUE!	#VALUE!	#VALUE!	#VALUE!	#VALUE!	#VALUE!	#VALUE!	#VALUE!	#VALUE!	#VALUE!	#VALUE!	#VALUE!	#VALUE!	#VALUE!	#VALUE!	#VALUE!	#VALUE!	#VALUE!	#VALUE!	#VALUE!	#VALUE!	#VALUE!	#VALUE!	#VALUE!	#VALUE!	#VALUE!	#VALUE!	#VALUE!	#VALUE!	#VALUE!	#VALUE!	1.8931	0.208591	1.92753	1.3138	1.33576	0.694947
	mmu-miR-1896	3.4005	1.76755	4.4038	3.83639	3.35206	0.98155	0.956443	1.13899	0.990859	0.926427	1.00318	0.0816553	2.23729	5.95768	3.87112	3.59939	3.91637	1.33124	2.75251	1.79347	1.12408	0.18021	1.46257	0.939743	0.69713	3.52959	0.135701	1.61384	1.49407	1.28821	0.576543	1.83592	0.900939	1.04863	1.09051	0.463002	2.00521	1.02438	4.32516	1.78974	2.28612	1.23237	1.81472	1.67452	0.742648	0.443114	1.16875	0.587622
	mmu-miR-1897-5p	0.122406	0.096706	0.128047	0.374166	0.180331	0.112532	0.848949	1.13899	0.731409	1.41397	1.03333	0.265142	0.477146	0.838858	0.651348	1.05227	0.754905	0.214095	3.83573	1.3477	0.781057	0.247672	1.55304	1.37411	0.676425	0.849096	2.33432	1.31403	1.29347	0.644592	1.06585	1.04247	1.11497	0.8072	1.00762	0.118634	0.815497	1.25941	0.983331	0.417761	0.869	0.304948	1.11787	0.444036	1.11015	1.81472	1.12169	0.48468
	mmu-miR-1935	#VALUE!	#VALUE!	#VALUE!	#VALUE!	#VALUE!	#VALUE!	#VALUE!	#VALUE!	#VALUE!	#VALUE!	#VALUE!	#VALUE!	0.616962	#VALUE!	0.195095	0.713631	#VALUE!	#VALUE!	2.41203	1.38631	0.816345	0.366339	1.24526	0.764481	0.734966	3.3958	#VALUE!	0.864987	#VALUE!	#VALUE!	1.11477	3.01415	1.34981	0.220484	1.4248	1.00972	#VALUE!	#VALUE!	#VALUE!	#VALUE!	#VALUE!	#VALUE!	#VALUE!	#VALUE!	#VALUE!	#VALUE!	#VALUE!	#VALUE!
	mmu-miR-202	0.0864194	0.313709	0.531264	0.512456	0.360962	0.179972	1.16756	0.791411	0.710793	1.52256	1.04808	0.32367	1.35332	3.00112	4.15976	4.88548	3.34992	1.33434	7.05429	1.82323	0.681838	0.114031	2.41835	2.74643	1.64092	0.841188	3.56401	2.98659	2.25818	1.07525	1.3027	0.992749	1.49537	0.517094	1.07698	0.36965	0.961928	1.18674	2.46058	0.331482	1.23518	0.773838	0.605417	0.441658	2.40828	1.55294	1.25207	0.790927
	mmu-miR-28*	0.0457368	0.344243	0.546957	0.0884802	0.256354	0.202926	0.686104	0.66688	0.777277	2.81181	1.23552	0.911028	0.0956229	0.0990636	0.119204	0.884234	0.299531	0.337699	2.87488	0.470576	1.44143	0.512812	1.32492	0.975367	0.37553	3.62756	1.45599	2.89387	2.08824	1.26013	0.419575	1.68763	0.566442	2.4932	1.29171	0.849554	1.45751	2.75204	0.866037	1.23842	1.5785	0.709769	2.41413	0.924343	0.311326	1.43943	1.27231	0.770753
	mmu-miR-29b*	#VALUE!	#VALUE!	#VALUE!	#VALUE!	#VALUE!	#VALUE!	#VALUE!	#VALUE!	#VALUE!	#VALUE!	#VALUE!	#VALUE!	#VALUE!	#VALUE!	#VALUE!	#VALUE!	#VALUE!	#VALUE!	#VALUE!	#VALUE!	#VALUE!	#VALUE!	#VALUE!	#VALUE!	#VALUE!	#VALUE!	#VALUE!	#VALUE!	#VALUE!	#VALUE!	#VALUE!	#VALUE!	#VALUE!	#VALUE!	#VALUE!	#VALUE!	1.86671	#VALUE!	#VALUE!	0.625682	#VALUE!	#VALUE!	6.27885	0.563505	2.81376	0.100447	2.43914	2.44291
	mmu-miR-344	#VALUE!	#VALUE!	#VALUE!	#VALUE!	#VALUE!	#VALUE!	#VALUE!	#VALUE!	#VALUE!	#VALUE!	#VALUE!	#VALUE!	#VALUE!	#VALUE!	#VALUE!	#VALUE!	#VALUE!	#VALUE!	#VALUE!	#VALUE!	#VALUE!	#VALUE!	#VALUE!	#VALUE!	#VALUE!	#VALUE!	#VALUE!	#VALUE!	#VALUE!	#VALUE!	#VALUE!	#VALUE!	#VALUE!	#VALUE!	#VALUE!	#VALUE!	#VALUE!	#VALUE!	#VALUE!	#VALUE!	#VALUE!	#VALUE!	#VALUE!	#VALUE!	#VALUE!	#VALUE!	#VALUE!	#VALUE!
	mmu-miR-345	0.724346	0.790452	3.62693	2.66983	1.95289	1.24268	1.49252	1.26993	0.575844	0.91621	1.06363	0.348631	9.15991	6.37018	2.77278	8.35902	6.66547	2.4663		0.902709	1.22208	0.906472	1.01042	0.149672	1.74352	6.19026	1.85832	5.47175	3.81596	2.0314	0.395843	2.00139	0.720965	1.75078	1.21724	0.674636	5.05164	4.49946	3.48402	3.12477	4.03997	0.771571	4.41603	0.601547	1.51861	0.247886	1.69602	1.63745
	mmu-miR-345-5p	0.742519	0.877518	2.1652	1.2163	1.25038	0.555654	0.60186	0.77405	1.18715	1.80813	1.0928	0.464549	1.73658	0.903908	1.01063	1.98103	1.40804	0.460527	1.83433	0.493202	1.24768	0.885921	1.11528	0.493494	0.606467	5.58091	2.64726	4.96399	3.44966	1.9725	0.276146	2.3206	0.796364	1.95952	1.33816	0.832571	2.04841	2.8709	2.22607	1.80939	2.23869	0.393812	2.81962	0.79251	0.835378	0.535701	1.2458	0.915841
	mmu-miR-34c*	0.49022	0.449533	0.966271	2.88486	1.19772	0.99503	0.952968	0.893475	0.865437	1.35707	1.01724	0.198734	3.98202	2.93732	5.03328	2.36444	3.57927	1.02033	3.44738	2.30617	1.10842	0.113479	1.74386	1.25301	1.22179	1.41323	1.93992	1.11729	1.42306	0.316721	0.742777	1.06955	1.55079	0.811689	1.0437	0.317092	4.74284	3.1662	2.96648	0.878278	2.93845	1.37412	0.994988	0.839586	1.1702	1.02296	1.00693	0.117324
	mmu-miR-351	0.923703	0.456441	0.845279	1.38175	0.901794	0.328776	0.478802	1.70232	0.661816	1.85382	1.17419	0.609693	2.48716	4.5932	2.22299	6.17098	3.86858	1.61574	2.69167	1.13879	1.07438	0.303654	1.30212	0.866938	4.0664	7.08983	3.86576	9.0239	6.01147	2.15783	1.09107	2.63125	0.265862	1.31017	1.32459	0.848972	3.65216	6.53755	3.23049	2.06015	3.87009	1.6468	0.84836	0.724848	0.708948	2.29382	1.14399	0.66604
	mmu-miR-376b	#VALUE!	#VALUE!	#VALUE!	#VALUE!	#VALUE!	#VALUE!	#VALUE!	#VALUE!	#VALUE!	#VALUE!	#VALUE!	#VALUE!	2.16745	#VALUE!	#VALUE!	1.9066	#VALUE!	#VALUE!	1.97794	3.04829	2.21453	0.0748944	1.82891	1.08793	#VALUE!	#VALUE!	#VALUE!	#VALUE!	#VALUE!	#VALUE!	#VALUE!	#VALUE!	#VALUE!	#VALUE!	#VALUE!	#VALUE!	#VALUE!	#VALUE!	#VALUE!	#VALUE!	#VALUE!	#VALUE!	#VALUE!	#VALUE!	#VALUE!	#VALUE!	#VALUE!	#VALUE!
	mmu-miR-494	0.168667	0.0969409	0.139588		0.135065	0.0294562	0.684086	1.06455	1.08542	1.2651	1.02479	0.211592	0.180867	0.632439	0.564874		0.459393	0.19887	3.46295	1.15029	0.251042		1.62143	1.35291	0.441352		0.784584		0.612968	0.171616	1	1	1	1	1	0	1.00208	1.38127	0.684443		1.0226	0.28485	0.885768	0.651122	1.13918	1.52203	1.04953	0.322817
	mmu-miR-503*	0.411795	0.301034	0.562919	0.500347	0.444024	0.09848	1.10957	0.633756	0.782954	1.8163	1.08564	0.45559	1.19956	1.64661	1.13406	1.55995	1.38504	0.221588	3.45695	1.36936	0.719218	0.293717	1.45981	1.21501	1.10919	2.84711	2.69727	3.67438	2.58199	0.928177	0.680422	1.37602	1.12078	0.952968	1.03255	0.253023	2.20955	2.09471	2.16407	0.701614	1.79249	0.631142	0.916845	1.02865	1.4042	0.755105	1.0262	0.238926
	mmu-miR-685	0.414588	0.611638	0.87524	0.512545	0.603503	0.171661	1.10554	1.38008	0.638054	1.02722	1.03772	0.265354	0.311381	0.36927	0.219569	0.535051	0.358818	0.1149	0.928999	0.705515	0.581057	2.62579	1.21034	0.826664	0.533385	1.13308	0.562237	1.33076	0.889865	0.34927	0.458582	1.34188	1.75838	0.924182	1.12076	0.482851	1.2237	1.03976	1.01343	1.1706	1.11187	0.0878144	1.56401	1.0219	0.944256	0.662618	1.0482	0.326431
	mmu-miR-702	#VALUE!	#VALUE!	0.717351	#VALUE!	#VALUE!	#VALUE!	2.80063	0.904223	2.42125	0.163091	1.5723	1.07955	#VALUE!	#VALUE!	#VALUE!	#VALUE!	#VALUE!	#VALUE!	#VALUE!	#VALUE!	#VALUE!	#VALUE!	#VALUE!	#VALUE!	#VALUE!	#VALUE!	#VALUE!	#VALUE!	#VALUE!	#VALUE!	#VALUE!	#VALUE!	#VALUE!	#VALUE!	#VALUE!	#VALUE!	0.851601	#VALUE!	3.43724	0.458581	#VALUE!	#VALUE!	1.7523	0.186759	1.07942	2.83088	1.46234	0.965752
	mmu-miR-706		0.15642	0.168579		0.1625	0.00607951	0.202711	3.80395	1.14751	1.13014	1.57108	1.34462	0.0572433	0.657585		0.302132	0.338987	0.24647	0.221327	1.22455	4.13317	0.892702	1.61794	1.49647	0.128425	2.65737	0.0947323	1.98756	1.21702	1.13059	0.0524469	3.54307	1.01537	5.30002	2.47773	2.06886	0.928197	1.25832	0.494314	1.40298	1.02095	0.349373	3.28183	1.38367	1.30722	0.168463	1.5353	1.11732
	mmu-miR-741	#VALUE!	#VALUE!	#VALUE!	#VALUE!	#VALUE!	#VALUE!	#VALUE!	#VALUE!	#VALUE!	#VALUE!	#VALUE!	#VALUE!	#VALUE!	#VALUE!	#VALUE!	#VALUE!	#VALUE!	#VALUE!	#VALUE!	#VALUE!	#VALUE!	#VALUE!	#VALUE!	#VALUE!	#VALUE!	#VALUE!	#VALUE!	#VALUE!	#VALUE!	#VALUE!	#VALUE!	#VALUE!	#VALUE!	#VALUE!	#VALUE!	#VALUE!	#VALUE!	#VALUE!	#VALUE!	#VALUE!	#VALUE!	#VALUE!	#VALUE!	#VALUE!	#VALUE!	#VALUE!	#VALUE!	#VALUE!
	mmu-miR-877*	0.88915	0.29576	0.457708	0.52395	0.541642	0.217128	1.13958	0.930772	0.805804	1.16999	1.01154	0.150293	1.83592	2.13391	1.67191	2.15173	1.94837	0.203012	3.73343	1.87709	1.19872	0.119039	1.73207	1.31461	1.55052	1.57653	2.34201	2.59143	2.01512	0.460222	1.47197	1.30654	0.614187	0.846598	1.05982	0.344526	1.03742	2.05908	2.12432	0.474013	1.42371	0.697441	0.852635	0.783497	1.04247	1.43594	1.02864	0.253555
	rno-miR-219-1-3p	#VALUE!	#VALUE!	#VALUE!	#VALUE!	#VALUE!	#VALUE!	#VALUE!	#VALUE!	#VALUE!	#VALUE!	#VALUE!	#VALUE!	0.0665694	#VALUE!	#VALUE!	#VALUE!	#VALUE!	#VALUE!	7.68476	1.20497	0.654743	0.164938	2.42735	3.05758	#VALUE!	#VALUE!	#VALUE!	#VALUE!	#VALUE!	#VALUE!	#VALUE!	#VALUE!	#VALUE!	#VALUE!	#VALUE!	#VALUE!	#VALUE!	#VALUE!	#VALUE!	#VALUE!	#VALUE!	#VALUE!	#VALUE!	#VALUE!	#VALUE!	#VALUE!	#VALUE!	#VALUE!
	U6 snRNA	1	1	1	1	1	0	1	1	1	1	1	0	1	1	1	1	1	0	1	1	1	1	1	0	1	1	1	1	1	0	1	1	1	1	1	0	1	1	1	1	1	0	1	1	1	1	1	0
[truncated: 30 more columns]

## Sheet: Heat map
			Prophylactic Treatment
		D1	D2	D3	D4	D5	D6
	hsa-let-7e	0.866128	3.36094	3.75288	2.7073	2.38229	2.51707
	hsa-miR-130a	2.09259	2.30104	2.67496	2.18279	2.97713	1.32969
	hsa-miR-145	0.952224	1.87935	2.01451	1.46184	2.70319	1.3696
	hsa-miR-150	0.541351	1.91831	2.90732	2.63294	2.4552	1.48619
	hsa-miR-199a-3p	1.31308	1.07563	2.83864	2.43238	4.53289	2.43004
	hsa-miR-200b	0.659265	1.42229	1.7569	1.75009	3.59572	2.71627
	hsa-miR-20a	0.597968	1.8338	2.59004	1.75627	1.78659	1.77989
	hsa-miR-22	1.48347	2.22436	3.06393	2.53238	3.12408	2.12495
	hsa-miR-221	0.359479	0.602909	2.31631	1.91589	1.31939	2.1177
	hsa-miR-223	0.326647	0.651439	1.23077	1.24293	1.1134	1.25039
	hsa-miR-23a	0.821566	1.79402	2.45041	2.60601	3.49704	2.16625
	hsa-miR-23b	3.19353	2.67424	2.92198	4.94962	3.83432	4.10299
	hsa-miR-342-3p	0.428413	1.53954	1.92762	1.21693	1.23987	0.673011
	hsa-miR-365	1.19428	1.49107	3.21542	2.00695	2.16769	1.40037
	hsa-miR-382	0.668926	0.962842	1.55577	1.63712	1.73249	2.51558
	hsa-miR-423-3P	0.355451	0.944054	2.01911	1.37941	1.41452	0.837071
	hsa-miR-423-5p	0.568967	1.53543	2.66458	1.98941	1.26102	1.01965
	hsa-miR-433	1.82777	1.47575	2.44623	3.49512	2.56325	1.29461
	hsa-miR-484	0.515886	2.08748	1.82118	1.22825	1.13933	0.742087
	hsa-miR-486	0.605057	2.65561	2.58445	1.44618	1.49217	0.985749
	hsa-miR-574-3p	0.370697	1.12752	1.98114	1.47933	1.63561	1.07826
	mmu-miR-1896	3.35206	3.91637	1.49407	2.28612	3.06847	3.73306
	mmu-miR-1897-5p	0.180331	0.754905	1.29347	0.869	1.07083	0.927553
	mmu-miR-202	0.360962	3.34992	2.25818	1.23518	2.84083	1.79036
	mmu-miR-28	0.256354	0.299531	2.08824	1.5785	2.16895	1.16874
	mmu-miR-345	1.95289	6.66547	3.81596	4.03997	2.5311	4.09129
	mmu-miR-345-5p	1.25038	1.40804	3.44966	2.23869	2.35172	1.47639
	mmu-miR-34c	1.19772	3.57927	1.42306	2.93845	3.80563	1.25511
	mmu-miR-351	0.901794	3.86858	6.01147	3.87009	7.6649	4.25614
	mmu-miR-503	0.444024	1.38504	2.58199	1.79249	3.52631	1.62669
	mmu-miR-685	0.603503	0.358818	0.889865	1.11187	1.53817	0.438026
	mmu-miR-706	0.1625	0.338987	1.21702	1.02095	2.03202	1.87317
	mmu-miR-877	0.541642	1.94837	2.01512	1.42371	1.31569	0.922446
	U6 snRNA	1	1	1	1	1	1
