# Supplementary material for: The Effect of Oseltamivir on the Disease Progression of Lethal Influenza A Virus Infection: Plasma Cytokine and miRNA Responses in a Mouse Model
Source: Dis Markers. 2016 Mar 8;2016:9296457. doi: 10.1155/2016/9296457 (PMC4824134; doi:10.1155/2016/9296457)
Supplement: Supplementary file 1 — ESM_1.docx Effect of therapeutic oseltamivir treatment on cytokine levels in lethal influenza A virus infected mice. Changes in cytokine concentrations [TNF-α (a), IL-1β (b), and IL-12p70 (c)] over time in plasma samples of mice infected with 100 TCID50 lethal mouse adapted influenza A/Puerto Rico/8/34 (H1N1) virus and treated therapeutically either with oseltamivir phosphate or water. Therapeutic groups (Δ) were administered 24 h post-infection with oseltamivir 10 mg/kg by oral gavage twice daily for 5 days. An infected group (■) gavaged with distilled water was added as control for each experiment. On day 1 – 10 post-infection, plasma samples were collected from sacrificed mice and cytokine levels were measured by Mesoscale ELISA. Levels were indicated as pg/ml of plasma. For the purpose of analysis, cytokine levels below the detection limit were set to the lower limit of detection in each case. (DOCX 164 kb). ESM_2.xlsx Global rodent miRNA expression profile of healthy and A/Puerto Rico/8/34(H1N1) (PR8) virus (100 and 1000 TCID50) infected Balb/c mouse plasma samples. (XLSX 135 kb). ESM_3.xlsx Selected candidate miRNA expression profile comparison of Balb/c mice infected with 1000 TCID50 of mouse adapted A/Puerto Rico/8/34(H1N1) (PR8) virus and prophylactically treated with oseltamivir phosphate. (XLSX 287 kb). ESM_4.xlsx Selected candidate miRNA expression profile comparison of Balb/c mice infected with 1000 TCID50 of mouse adapted A/Puerto Rico/8/34(H1N1) (PR8) virus and therapeutically treated with oseltamivir phosphate. (XLSX 307 kb). ESM_5.xlsx Selected candidate miRNA expression profile comparison of Balb/c mice infected with 100 TCID50 of mouse adapted A/Puerto Rico/8/34(H1N1) (PR8) virus and therapeutically treated with oseltamivir phosphate. (XLSX 379 kb). [file 9296457.f1.zip › 9296457.f1/ESM_4.xlsx]

## Sheet: ESM_4
		The effect of oseltamivir on the disease progression of lethal influenza A virus infection: Plasma cytokine and miRNA responses in a mouse model
		Ashok K Chockalingam1, Salaheldin Hamed2, David G Goodwin5, Barry A Rosenzweig1, Eric Pang3, Michael T Boyne 2nd4# and Vikram Patel1*
		Author affiliations
		1DARS/OCP/OTS/CDER, 2OCP/OTS/CDER, 3OPQ/OLDP/CDER, 4DPA/OTR/OPS/CDER, 5DMD/OIR/CDRH, US Food and Drug Administration, Silver Spring, Maryland 20993 USA.
		# Present address: BioTechLogic, 717, Indian road, Glenview, IL 60025 USA.
		*E-mail address for corresponding author: Vikram.Patel@fda.hhs.gov

## Sheet: CT
	Therapeutic 1000 TCID50 Group
		Infected and treated					Infected					Infected and treated					Infected					Infected and treated					Infected					Infected and treated					Infected					Infected and treated						Infected
		Day 1					Day 1					Day 2					Day 2					Day 3					Day 3					Day 4					Day 4					Day 5						Day 5
		Mice 1	Mice 2	Mice 3	Mice 4		Mice 1	Mice 2	Mice 3	Mice 4		Mice 1	Mice 2	Mice 3	Mice 4		Mice 1	Mice 2	Mice 3	Mice 4		Mice 1	Mice 2	Mice 3	Mice 4		Mice 1	Mice 2	Mice 3	Mice 4		Mice 1	Mice 2	Mice 3	Mice 4		Mice 1	Mice 2	Mice 3	Mice 4		Mice 1	Mice 2	Mice 3	Mice 4	Mice 5		Mice 1	Mice 2
	Target Name	Cт Mean	Cт Mean	Cт Mean	Cт Mean		Cт Mean	Cт Mean	Cт Mean	Cт Mean		Cт Mean	Cт Mean	Cт Mean	Cт Mean		Cт Mean	Cт Mean	Cт Mean	Cт Mean		Cт Mean	Cт Mean	Cт Mean	Cт Mean		Cт Mean	Cт Mean	Cт Mean	Cт Mean		Cт Mean	Cт Mean	Cт Mean	Cт Mean		Cт Mean	Cт Mean	Cт Mean	Cт Mean		Cт Mean	Cт Mean	Cт Mean	Cт Mean	Cт Mean		Cт Mean	Cт Mean
	hsa-let-7e	23.471	24.717	25.003	22.697		23.528	22.654	20.707	24.487		23.444	25.749	25.636	23.582		24.221	24.995	24.785	23.725		25.085	24.043	25.123	23.087		25.324	24.005	25.23	25.513		25.586	25.931	24.693	26.511		25.4	26.96	25.703	25.428		26.618	25.798	27.377	26.459	26.74		25.692	26.449
	hsa-miR-130a	25.981	27.42	28.387	25.32		25.113	26.564	23.606	28.259		26.47	28.541	28.183	27.217		27.182	27.974	28.395	27.174		26.951	26.851	27.804	25.05		27.677	27.016	28.041	27.355		27.962	28.146	27.663	29.414		28.462	28.57	28.218	26.979		28.469	28.331	29.808	29.661	28.235		28.486	28.724
	hsa-miR-145	20.879	21.927	21.676	19.892		18.025	19.973	16.847	19.978		20.514	22.254	21.773	20.627		20.985	21.94	22.597	20.923		21.886	21.223	21.657	19.004		21.853	21.461	22.305	19.872		21.645	22.095	21.497	23.053		22.165	23.059	20.397	21.158		21.561	22.072	22.783	22.646	22.541		22.199	22.763
	hsa-miR-150	18.745	20.192	20.008	18.955		19.099	19.79	17.942	20.074		19.67	20.803	20.955	20.093		20.348	20.112	20.186	19.756		19.933	20.684	20.467	17.634		19.72	18.442	21.114	20.928		20.574	20.523	20.391	21.868		21.456	22.011	21.371	21.055		20.138	20.077	21.239	20.861	20.463		20.186	21.292
	hsa-miR-183	30.739	31.092	33.216	30.519		31.96	32.696	27.73	33.254		32.228	31.846	31.102	38.08		34.046	32.001	35.547				32.614		30.141			32.799	33.279	31.464			33.956	34.062			34.117	34.506		34.412			31.956	31.813				36.546	34.896
	hsa-miR-199a				29.59		28.366	29.166	27.833	34.048				32.161					31.95				34.912		29.961									30.927
	hsa-miR-199a-3p	25.243	26.192	27.469	24.435		22.972	24.294	21.861	27.167		25.023	27.653	26.879	25.227		26.502	27.716	28.088	26.405		25.718	24.82	26.293	23.509		28.03	26.055	28.7	26.978		28.283	27.625	26.722	29.636		28.478	27.884	26.108	26.644		29.045	28.222	29.036	29.97	27.636		28.382	29.084
	hsa-miR-200b	26.341	26.839	26.998	24.929		25.005	25.116	21.136	26.651		25.709	27.599	27.146	26.3		26.822	27.676	28.262	25.986		27.34	26.178	27.627	24.377		26.851	26.264	27.84	27.386		28.296	28.597	27.905	29.076		28.221	28.211	27.748	26.857		28.491	27.78	28.912	28.37	28.304		27.119	28.722
	hsa-miR-206	26.664	28.663	29.194	22.996		22.588	23.195	20.765	29.788		23.814	30.711	28.019	23.759		25.042	30.313	29.508	24.803		29.888	24.492	25.083	21.675		29.255	28.322	27.942	30.029		29.472	30.162	28.535	29.793		30.663	29.968	24.6	29.068		28.533	29.445		30.966	30.768		29.529	32.796
	hsa-miR-20a	19.774	21.005	21.746	19.871		20.867	19.329	18.716	21.377		20.111	22.079	22.35	20.572		20.969	22	21.597	21.358		20.371	21.264	21.804	19.75		21.541	20.737	21.129	21.553		21.111	22.88	21.943	23.121		21.705	22.327	23.094	21.893		22.092	21.92	22.859	22.189	22.443		21.643	22.652
	hsa-miR-22	25.74	27	27.603	25.387		24.723	25.381	23.156	27.899		25.968	27.791	27.576	26.448		27.191	28.012	27.884	26.859		26.292	26.613	27.012	24.361		26.99	26.237	27.706	27.098		27.01	28.45	27.636	29.145		27.417	28.275	27.949	26.705		28.135	27.895	28.674	28.198	27.562		27.244	28.199
	hsa-miR-221	26.236	27.546	27.871	26.602		26.069	25.923	24.505	28.38		27.353	28.783	29.211	27.662		27.772	28.767	28.666	28.838		28.075	29.5	29.341	26.903		30.054	27.603	28.671	29.26		29.639	29.421	29.004	29.448		29.484	30.416	29.211	28.568		29.874	29.276	30.462	29.244	29.747		29.132	30.22
	hsa-miR-223	17.829	19.468	19.436	18.085		17.488	18.27	16.954	19.514		18.047	18.863	19.627	18.436		19.36	19.286	18.96	19.12		18.794	19.465	19.552	18.091		18.387	17.148	19.037	18.808		19.283	19.916	19.37	20.758		19.646	19.833	20.258	18.947		23.533	19.444	20.153	20.182	19.717		19.741	19.691
	hsa-miR-23a*	32.273			32.309		34.336	30.774	31.032			33.585		33.029			32.74			30.95		33.896		32.908						38.911		33.832	32.056	32.696								32.98
	hsa-miR-23a	26.864	27.775	27.997	26.849		26.441	27.472	25.236	28.623		27.583	28.026	28.322	28.033		27.903	28.904	29.438	28.211		27.813	28.318	28.93	26.719		28.196	28.106	29.161	28.341		28.31	28.419	28.707	29.846		29.267	28.843	29.269	28.947		29.26	28.912	29.754	29.386	28.911		28.782	29.173
	hsa-miR-23b	33.151	33.488	29.973	30.012		28.88	30.72	26.581	30.484		30.232	32.658	31.67	29.661		32.394	31.812	31.571	30.15		30.031	31.413	30.576	28.038		32.751	31.552	32.353	30.407			31.183	30.982			30.888	31.094	30.923	31.91		34.305				32.192		34.052	32.905
	hsa-miR-342-3p	21.311	22.572	22.284	21.785		21.903	21.914	20.907	22.13		21.908	22.282	22.911	21.887		22.479	22.439	22.642	22.285		22.198	22.951	22.568	20.873		22.03	21.635	22.958	22.266		22.202	22.269	22.19	23.574		22.767	22.733	22.952	22.667		22.495	22.498	23.053	22.776	22.428		23.072	22.994
	hsa-miR-365	24.182	25.519	25.828	23.461		22.605	23.464	21.252	25.288		24.218	26.397	26.352	24.417		24.553	25.789	26.54	24.681		24.774	24.252	24.524	22.628		25.751	24.832	26.241	25.245		25.673	25.922	25.167	26.857		27.028	26.613	24.22	25.186		26.16	26.23	27.044	26.412	25.756		25.911	26.468
	hsa-miR-382	25.801	27.479	28.48	25.05		22.82	24.528	22.573	26.795		24.969	28.915	30.551	25.401		26.092	27.728	28.565	27.635		25.71	25.435	26.951	23.701		28.607	26.433	27.622	26.814		28.638	27.012	27.781	27.858		29.052	29.801	26.569	27.504		27.6	28.077	29.38	28.805	28.045		26.928	28.394
	hsa-miR-423-3P	25.348	26.455	26.117	24.992		25.238	24.699	24.199	25.92		25.587	26.408	27.264	25.605		25.862	25.982	26.126	26.02		26.286	26.947	26.776	24.832		25.901	25.278	26.82	26.629		26.164	26.621	26.274	27.708		26.907	27.201	27.127	26.759		26.808	26.32	26.753	27.253	26.574		27.299	27.07
	hsa-miR-423-5p	26.999	27.755	28.426	26.978		26.918	26.471	25.928	27.419		27.343	28.449	28.5	27.27		27.359	28.016	28.006	27.665		27.627	27.797	28.177	26.328		27.489	27.368	28.174	27.704		27.435	28.471	28.426	28.738		27.978	28.637	28.931	28.983		28.132	27.41	28.675	28.468	28.27		28.206	29.366
	hsa-miR-433	28.706	32.408	31.214	27.903		27.326	28.515	26.236	29.863		28.645	31.262	31.175	28.214		29.115	31.145	30.752	29.279		29.65	29.284	29.9	27.587		31.577	29.758		29.551		30.99	30.594	29.234	31.237		30.8	33.906	28.161	30.877		30.268	30.729	33.087	31.713	31.366		30.67	30.488
	hsa-miR-484	14.005	14.075	14.819	14.663		14.116	14.884	14.604	14.93		14.338	15.507	15.311	14.567		15.398	15.015	15.23	14.619		14.531	15.016	15.554	14.899		14.573	15.129	15.188	14.562		14.761	15.156	14.974	15.913		14.449	14.907	14.743	15.441		15.406	14.599	15.267	15.007	14.889		15.711	15.836
	hsa-miR-486	16.018	17.127	17.101	15.982		17.172	16.142	15.234	16.616		16.127	17.677	18.997	15.414		16.189	17.065	16.741	16.056		16.471	17.75	16.923	15.485		16.558	16.185	16.228	16.633		15.853	17.594	16.856	17.756		16.304	17.714	18.446	17.737		16.607	16.453	17.566	16.983	17.019		16.927	17.853
	hsa-miR-574-3p	21.336	21.787	21.542	20.947		20.994	21.264	20.062	21.95		21.206	21.929	22.693	21.079		21.706	22.249	22.196	21.825		21.783	22.851	22.519	21.34		22.443	21.939	22.97	22.663		22.143	22.091	22.389	23.618		23.042	22.561	23.068	22.878		23.197	23.021	23.524	23.461	23.055		22.732	23.239
	hsa-miR-9*	32.256	30.629	33.298	31.467		32.756	29.908	29.525	31.624		29.722	33.66	31.58	35.266							32.814	33.1	33.513	30.194		31.51	30.373				33.297	33.481					33.098	33.006	32.372		33.615		33.128	34.525			32.034	32.821
	mmu-miR-1195				29.939		25.538	26.822														30.798		29.22				29.849											30.517			31.161
	mmu-miR-1896	29.853	30.765	30.885	29.429		29.603	29.949	28.363	31.241		30.363	30.954	31.406	27.717		30.868	31.07	32.879	29.588		29.876	30.444	30.997	29.248		30.28	30.021	30.858	31.682		31.424	31.383	31.017	32.02		33.089	31.954	27.15	31.65		31.508	32.186	30.915	31.245	32.516		32.747	31.156
	mmu-miR-1897-5p	30.852	30.954	29.561	28.957		27.837	27.705	27.771	30.193		28.518	31.24	29.34	29.86		29.983	31.353	31.728	29.315		25.848	28.8	29.218	28.468		29.624	28.157	30.371	30.628		30.673	31.755	31.264	32.175		31.219	31.107	30.626	32.818		31.179	29.994	29.749	31.032	30.688		31.796	29.679
	mmu-miR-1935	32.961			31.851		29.85	30.578	28.547	30.306		30.721					33.846		31.986	29.25		30.068	35.091		28.415		29.377	28.298		30.483		32.71					35.818	32.272	30.679	31.908		30.586	30.376						31.678
	mmu-miR-202	25.696	27.26	26.305	27.638		26.383	27.962	27.324	26.553		26.999	27.046	27.928	26.622		27.616	26.373	26.675	26.958		26.578	29.001	28.327	28.085		27.077	26.852	27.978	26.211		26.985	27.976	26.34	28.792		26.582	27.269	27.055	27.256		27.103	26.041	26.93	26.413	27.228		26.858	26.769
	mmu-miR-28*	28.335	30.472	29.196	27.345		26.991	27.318	25.409	29.822		27.854	30.426	30.785	28.108		29.817	30.753	31.856	28.818		29.673	28.328	30.161	26.901		30.492	28.476	31.169	29.399		31.407	30.339	30.189	30.992		32.088	31.575	29.604	29.688		31.436	31.05	30.614	30.971	30.875		30.721	30.715
	mmu-miR-29b*	31.168					29.892	31.726	29.17			35.181					31.65	35.875							30.168			34.164	37.844					31.188	38.223		31.69											30.634	32.932
	mmu-miR-344	22.55	22.02	21.422	22.369		21.283	22.478	20.781	21.461		22.683	22.666	23.491	23.625		22.797	21.692	21.373	23.22		22.498	22.972	21.612	21.491		21.391	22.987	21.083	20.157		20.698	23.083	21.001	23.215		21.469	22.328	23	22.82		22.614	21.392	22.061	22.164	21.826		23.188	23.647
	mmu-miR-345	30.293	30.948	32.243	30.352		28.842	29.191	27.882	32.775		30.158	35.396	31.975	30.863		30.84	30.85	31.851	30.614		30.392	30.38	31.764	29.031		31.968	30.218	32.928	31.377		31.059	32.282	31.021	32.294		31.308	32.685	32.57	31.813		32.785	32.465	33.805	32.03	31.845		31.04	34.567
	mmu-miR-345-5p	28.029	30.202	28.867	27.52		26.315	26.967	25.256	30.156		27.282	30.773	29.841	28		28.085	29.849	28.942	28.391		28.658	28.01	28.832	26.664		28.5	27.491	30.376	28.943		28.317	29.823	29.748	34.971		29.379	30.723	29.089	29.35		29.812	29.846	30.711	31.069	29.588		29.85	30.237
	mmu-miR-34c*	26.884	27.38	26.906	26.535		27.162	28.051	25.909	27.498		26.949	26.594	26.043	27.168		26.879	26.779	26.836	26.134		25.683	26.736	25.804	25.707		25.265	25.012	25.47	25.591		25.993	26.667	25.945	28.105		26.761	25.83	27.614	27.228		25.825	26.673	26.522	26.086	26.646		28.136	27.324
	mmu-miR-351	30.957	30.595	29.71	27.942		31.802	29.521	27.036	30.792		28.645	31.782	32.008	30.644		30.76	32.051	30.847	29.962		31.027	32.582		29.924		31.582	31.717	31.259	30.887		32.706	32.233	31.562	33.289		32.161	33.105	31.118	34.559		33.075	32.39	34.92	31.122	32.901		33.024	33.37
	mmu-miR-376b	32.154	31.761		30.29		30.146		29.369			30.833	31.029				31.7					32.388	36.817	31.294	37.317							29.722										31.544				31.936		31.982	35.969
	mmu-miR-494	15.06	14.868	15.135	31.494		29.809	14.79	30.544	14.743		15.543	15.391	15.964	36.132		15.544	15.437	15.932	15.558		15.569	29.959	15.485	28.821		15.085	15.77	31.642	14.691		14.582	15.402	16.524	33.193		15.167	15.968	14.927	16.126		15.99	30.668	14.547	15.774	15.995		14.54	30.295
	mmu-miR-503*	27.882	28.866	27.825	26.659		27.193	28.565	27.091	28.419		27.58	28.837	30.379	28.38		28.928	29.244	28.716	29.28		28.06	28.945	29.095	27.648		29.07	28.512	30.013	28.823		29	29.347	29.109	30.311		29.591	28.843	30.173	29.827		29.59	28.91	30.293	30.543	29.79		29.641	29.568
	mmu-miR-685	24.578	25.801	26.016	24.204		20.939	24.393	21.972	26.9		24.927	26.548	25.848	25.051		25.693	25.695	26.596	25.085		24.672	23.529	23.909	22.562		22.606	21.518	25.978	24.9		25.059	25.614	25.43	26.96		26.415	26.074	24.498	25.808		25.272	25.648	27.211	26.567	25.631		27.36	26.615
	mmu-miR-702	33.698	32.299	33.421			32.418	31.941	30.67	30.835		31.218	31.854	31.212	31.677		31.77	31.019	33.207	31.809		30.144		31.877	34.688		30.069	32.192	28.675	28.63		29.146	29.241	32.16	31.915		30.235	31.084	29.323	31.878		30.462	29.924	31.978	31.619	29.759		32.001	30.723
	mmu-miR-706	30.593	33.363	31.969	28.39		29.902	27.522	25.649	33.679		30.315	34.673	31.131	30.886		31.15	32.931	32.208	30.806		31.569	31.177	31.734	26.966		31.483	28.875	34.13	32.148		32.78	32.414	32.632	35.65		34.276	34.605	30.67	32.461		32.631	33.135	38.242	35.674	35.778		32.886	35.045
	mmu-miR-741			30.521	25.281				25.536															27.983	27.406			21.65	28.224	30.31							24.33		27.494						30.1	21.477
	mmu-miR-877*	26.184	27.622	26.944	26.56		27.705	26.982	26.224	26.299		26.508	26.963	27.911	26.873		26.714	26.218	26.988	26.582		26.989	28.584	27.407	26.828		26.844	27.262	26.736	26.556		25.986	26.744	26.527	27.615		26.553	26.951	27.675	27.898		27.05	26.494	27.369	26.411	26.62		27.4	27.119
	rno-miR-219-1-3p	36.876	35.781	33.267	33.027		35.868		29.844			31.519	33.355	34.209	33.864		34.393	31.546		32.328					29.105		36.077					32.691					31.517			34.055		33.91				32.005
	U6 snRNA	24.63	25.878	25.404	24.453		23.222	23.123	23.072	26.325		24.996	25.552	25.928	24.32		25.472	25.088	24.949	24.593		24.62	24.986	24.297	22.617		22.957	22.214	24.09	23.926		25.478	25.329	25.609	26.992		24.524	24.75	24.33	25.36		25.35	24.98	26.125	25.774	25.921		26.15	25.703
[truncated: 18 more columns]

## Sheet: Delta CT
		Infected and treated					Infected					Infected and treated					Infected					Infected and treated					Infected					Infected and treated					Infected					Infected and treated						Infected
		Day 1					Day 1					Day 2					Day 2					Day 3					Day 3					Day 4					Day 4					Day 5						Day 5
		Mice 1	Mice 2	Mice 3	Mice 4		Mice 1	Mice 2	Mice 3	Mice 4		Mice 1	Mice 2	Mice 3	Mice 4		Mice 1	Mice 2	Mice 3	Mice 4		Mice 1	Mice 2	Mice 3	Mice 4		Mice 1	Mice 2	Mice 3	Mice 4		Mice 1	Mice 2	Mice 3	Mice 4		Mice 1	Mice 2	Mice 3	Mice 4		Mice 1	Mice 2	Mice 3	Mice 4	Mice 5		Mice 1	Mice 2
											control grp avg										control grp avg										control grp avg										control grp avg
	Target Name	Cт Mean	Cт Mean	Cт Mean	Cт Mean		Cт Mean	Cт Mean	Cт Mean	Cт Mean		Cт Mean	Cт Mean	Cт Mean	Cт Mean		Cт Mean	Cт Mean	Cт Mean	Cт Mean		Cт Mean	Cт Mean	Cт Mean	Cт Mean		Cт Mean	Cт Mean	Cт Mean	Cт Mean		Cт Mean	Cт Mean	Cт Mean	Cт Mean		Cт Mean	Cт Mean	Cт Mean	Cт Mean		Cт Mean	Cт Mean	Cт Mean	Cт Mean			Cт Mean	Cт Mean
	hsa-let-7e	-1.159	-1.161	-0.400999	-1.756		0.306	-0.469	-2.365	-1.838	-1.0915	-1.552	0.197001	-0.292	-0.737999		-1.251	-0.0929985	-0.164	-0.868	-0.593999	0.464998	-0.943001	0.825998	0.469999		2.367	1.791	1.14	1.587	1.72125	0.108	0.601999	-0.915998	-0.481001		0.875999	2.21	1.373	0.0679989	1.13175	1.268	0.818001	1.252	0.684999	0.819		-0.458	0.746
	hsa-miR-130a	1.351	1.542	2.983	0.867001		1.891	3.441	0.534	1.934	1.95	1.474	2.989	2.255	2.897		1.71	2.886	3.446	2.581	2.65575	2.331	1.865	3.507	2.433		4.72	4.802	3.951	3.429	4.2255	2.484	2.817	2.054	2.422		3.938	3.82	3.888	1.619	3.31625	3.119	3.351	3.683	3.887	2.314		2.336	3.021
	hsa-miR-145	-3.751	-3.951	-3.728	-4.561		-5.197	-3.15	-6.225	-6.347	-5.22975	-4.482	-3.298	-4.155	-3.693		-4.487	-3.148	-2.352	-3.67	-3.41425	-2.734	-3.763	-2.64	-3.613		-1.104	-0.753	-1.785	-4.054	-1.924	-3.833	-3.234	-4.112	-3.939		-2.359	-1.691	-3.933	-4.202	-3.04625	-3.789	-2.908	-3.342	-3.128	-3.38		-3.951	-2.94
	hsa-miR-150	-5.885	-5.686	-5.396	-5.498		-4.123	-3.333	-5.13	-6.251	-4.70925	-5.326	-4.749	-4.973	-4.227		-5.124	-4.976	-4.763	-4.837	-4.925	-4.687	-4.302	-3.83	-4.983		-3.237	-3.772	-2.976	-2.998	-3.24575	-4.904	-4.806	-5.218	-5.124		-3.068	-2.739	-2.959	-4.305	-3.26775	-5.212	-4.903	-4.886	-4.913	-5.458		-5.964	-4.411
	hsa-miR-183	6.109	5.214	7.812	6.066		8.738	9.573	4.658	6.929	7.4745	7.232	6.294	5.174	13.76		8.574	6.913	10.598	#VALUE!	#VALUE!	#VALUE!	7.628	#VALUE!	7.524		#VALUE!	10.585	9.189	7.538	#VALUE!	#VALUE!	8.627	8.453	#VALUE!		9.593	9.756	#VALUE!	9.052	#VALUE!	#VALUE!	6.976	5.688	#VALUE!	#VALUE!		10.396	9.193
	hsa-miR-199a	#VALUE!	#VALUE!	#VALUE!	5.137		5.144	6.043	4.761	7.723	5.91775	#VALUE!	#VALUE!	6.233	#VALUE!		#VALUE!	#VALUE!	7.001	#VALUE!	#VALUE!	#VALUE!	9.926	#VALUE!	7.344		#VALUE!	#VALUE!	#VALUE!	#VALUE!	#VALUE!	#VALUE!	#VALUE!	5.318	#VALUE!		#VALUE!	#VALUE!	#VALUE!	#VALUE!	#VALUE!	#VALUE!	#VALUE!	#VALUE!	#VALUE!	#VALUE!		#VALUE!	#VALUE!
	hsa-miR-199a-3p	0.613001	0.313999	2.065	-0.0179996		-0.25	1.171	-1.211	0.841999	0.138	0.0270004	2.101	0.951	0.907		1.03	2.628	3.139	1.812	2.15225	1.098	-0.166	1.996	0.892		5.073	3.841	4.61	3.052	4.144	2.805	2.296	1.113	2.644		3.954	3.134	1.778	1.284	2.5375	3.695	3.242	2.911	4.196	1.715		2.232	3.381
	hsa-miR-200b	1.711	0.961	1.594	0.476002		1.783	1.993	-1.936	0.325998	0.541499	0.712999	2.047	1.218	1.98		1.35	2.588	3.313	1.393	2.161	2.72	1.192	3.33	1.76		3.894	4.05	3.75	3.46	3.7885	2.818	3.268	2.296	2.084		3.697	3.461	3.418	1.497	3.01825	3.141	2.8	2.787	2.596	2.383		0.969	3.019
	hsa-miR-206	2.034	2.785	3.79	-1.457		-0.634001	0.0720005	-2.307	3.463	0.148499	-1.182	5.159	2.091	-0.560999		-0.43	5.225	4.559	0.209999	2.391	5.268	-0.493999	0.785999	-0.942001		6.298	6.108	3.852	6.103	5.59025	3.994	4.833	2.926	2.801		6.139	5.218	0.27	3.708	3.83375	3.183	4.465	#VALUE!	5.192	4.847		3.379	7.093
	hsa-miR-20a	-4.856	-4.873	-3.658	-4.582		-2.355	-3.794	-4.356	-4.948	-3.86325	-4.885	-3.473	-3.578	-3.748		-4.503	-3.088	-3.352	-3.235	-3.5445	-4.249	-3.722	-2.493	-2.867		-1.416	-1.477	-2.961	-2.373	-2.05675	-4.367	-2.449	-3.666	-3.871		-2.819	-2.423	-1.236	-3.467	-2.48625	-3.258	-3.06	-3.266	-3.585	-3.478		-4.507	-3.051
	hsa-miR-22	1.11	1.122	2.199	0.934		1.501	2.258	0.0839996	1.574	1.35425	0.972	2.239	1.648	2.128		1.719	2.924	2.935	2.266	2.461	1.672	1.627	2.715	1.744		4.033	4.023	3.616	3.172	3.711	1.532	3.121	2.027	2.153		2.893	3.525	3.619	1.345	2.8455	2.785	2.915	2.549	2.424	1.641		1.094	2.496
	hsa-miR-221	1.606	1.668	2.467	2.149		2.847	2.8	1.433	2.055	2.28375	2.357	3.231	3.283	3.342		2.3	3.679	3.717	4.245	3.48525	3.455	4.514	5.044	4.286		7.097	5.389	4.581	5.334	5.60025	4.161	4.092	3.395	2.456		4.96	5.666	4.881	3.208	4.67875	4.524	4.296	4.337	3.47	3.826		2.982	4.517
	hsa-miR-223	-6.801	-6.41	-5.968	-6.368		-5.734	-4.853	-6.118	-6.811	-5.879	-6.949	-6.689	-6.301	-5.884		-6.112	-5.802	-5.989	-5.473	-5.844	-5.826	-5.521	-4.745	-4.526		-4.57	-5.066	-5.053	-5.118	-4.95175	-6.195	-5.413	-6.239	-6.234		-4.878	-4.917	-4.072	-6.413	-5.07	-1.817	-5.536	-5.972	-5.592	-6.204		-6.409	-6.012
	hsa-miR-23a*	7.643	#VALUE!	#VALUE!	7.856		11.114	7.651	7.96	#VALUE!	#VALUE!	8.589	#VALUE!	7.101	#VALUE!		7.268	#VALUE!	#VALUE!	6.357	#VALUE!	9.276	#VALUE!	8.611	#VALUE!		#VALUE!	#VALUE!	#VALUE!	14.985	#VALUE!	8.354	6.727	7.087	#VALUE!		#VALUE!	#VALUE!	#VALUE!	#VALUE!	#VALUE!	7.63	#VALUE!	#VALUE!	#VALUE!	#VALUE!		#VALUE!	#VALUE!
	hsa-miR-23a	2.234	1.897	2.593	2.396		3.219	4.349	2.164	2.298	3.0075	2.587	2.474	2.394	3.713		2.431	3.816	4.489	3.618	3.5885	3.193	3.332	4.633	4.102		5.239	5.892	5.071	4.415	5.15425	2.832	3.09	3.098	2.854		4.743	4.093	4.939	3.587	4.3405	3.91	3.932	3.629	3.612	2.99		2.632	3.47
	hsa-miR-23b	8.521	7.61	4.569	5.559		5.658	7.597	3.509	4.159	5.23075	5.236	7.106	5.742	5.341		6.922	6.724	6.622	5.557	6.45625	5.411	6.427	6.279	5.421		9.794	9.338	8.263	6.481	8.469	#VALUE!	5.854	5.373	#VALUE!		6.364	6.344	6.593	6.55	6.46275	8.955	#VALUE!	#VALUE!	#VALUE!	6.271		7.902	7.202
	hsa-miR-342-3p	-3.319	-3.306	-3.12	-2.668		-1.319	-1.209	-2.165	-4.195	-2.222	-3.088	-3.27	-3.017	-2.433		-2.993	-2.649	-2.307	-2.308	-2.56425	-2.422	-2.035	-1.729	-1.744		-0.927	-0.579	-1.132	-1.66	-1.0745	-3.276	-3.06	-3.419	-3.418		-1.757	-2.017	-1.378	-2.693	-1.96125	-2.855	-2.482	-3.072	-2.998	-3.493		-3.078	-2.709
	hsa-miR-365	-0.448	-0.359001	0.424	-0.991999		-0.617001	0.341002	-1.82	-1.037	-0.78325	-0.778	0.844999	0.424	0.0970001		-0.919001	0.701	1.591	0.0879993	0.36525	0.153999	-0.733999	0.226999	0.0109997		2.794	2.618	2.151	1.319	2.2205	0.195	0.593	-0.441999	-0.135		2.504	1.863	-0.110001	-0.174	1.02075	0.809999	1.25	0.919001	0.638	-0.164999		-0.239	0.765001
	hsa-miR-382	1.171	1.601	3.076	0.597		-0.402	1.405	-0.499001	0.469999	0.2435	-0.0270004	3.363	4.623	1.081		0.619999	2.64	3.616	3.042	2.4795	1.09	0.448999	2.654	1.084		5.65	4.219	3.532	2.888	4.07225	3.16	1.683	2.172	0.865999		4.528	5.051	2.239	2.144	3.4905	2.25	3.097	3.255	3.031	2.124		0.778	2.691
	hsa-miR-423-3P	0.718	0.577	0.713001	0.539001		2.016	1.576	1.127	-0.405001	1.0785	0.591	0.856001	1.336	1.285		0.389999	0.894001	1.177	1.427	0.972	1.666	1.961	2.479	2.215		2.944	3.064	2.73	2.703	2.86025	0.685999	1.292	0.665001	0.716		2.383	2.451	2.797	1.399	2.2575	1.458	1.34	0.628	1.479	0.653		1.149	1.367
	hsa-miR-423-5p	2.369	1.877	3.022	2.525		3.696	3.348	2.856	1.094	2.7485	2.347	2.897	2.572	2.95		1.887	2.928	3.057	3.072	2.736	3.007	2.811	3.88	3.711		4.532	5.154	4.084	3.778	4.387	1.957	3.142	2.817	1.746		3.454	3.887	4.601	3.623	3.89125	2.782	2.43	2.55	2.694	2.349		2.056	3.663
	hsa-miR-433	4.076	6.53	5.81	3.45		4.104	5.392	3.164	3.538	4.0495	3.649	5.71	5.247	3.894		3.643	6.057	5.803	4.686	5.04725	5.03	4.298	5.603	4.97		8.62	7.544		5.625	7.263	5.512	5.265	3.625	4.245		6.276	9.156	3.831	5.517	6.195	4.918	5.749	6.962	5.939	5.445		4.52	4.785
	hsa-miR-484	-10.625	-11.803	-10.585	-9.79		-9.106	-8.239	-8.468	-11.395	-9.302	-10.658	-10.045	-10.617	-9.753		-10.074	-10.073	-9.719	-9.974	-9.96	-10.089	-9.97	-8.743	-7.718		-8.384	-7.085	-8.902	-9.364	-8.43375	-10.717	-10.173	-10.635	-11.079		-10.075	-9.843	-9.587	-9.919	-9.856	-9.944	-10.381	-10.858	-10.767	-11.032		-10.439	-9.867
	hsa-miR-486	-8.612	-8.751	-8.303	-8.471		-6.05	-6.981	-7.838	-9.709	-7.6445	-8.869	-7.875	-6.931	-8.906		-9.283	-8.023	-8.208	-8.537	-8.51275	-8.149	-7.236	-7.374	-7.132		-6.399	-6.029	-7.862	-7.293	-6.89575	-9.625	-7.735	-8.753	-9.236		-8.22	-7.036	-5.884	-7.623	-7.19075	-8.743	-8.527	-8.559	-8.791	-8.902		-9.223	-7.85
	hsa-miR-574-3p	-3.294	-4.091	-3.862	-3.506		-2.228	-1.859	-3.01	-4.375	-2.868	-3.79	-3.623	-3.235	-3.241		-3.766	-2.839	-2.753	-2.768	-3.0315	-2.837	-2.135	-1.778	-1.277		-0.514	-0.275002	-1.12	-1.263	-0.793001	-3.335	-3.238	-3.22	-3.374		-1.482	-2.189	-1.262	-2.482	-1.85375	-2.153	-1.959	-2.601	-2.313	-2.866		-3.418	-2.464
	hsa-miR-9*	7.626	4.751	7.894	7.014		9.534	6.785	6.453	5.299	7.01775	4.726	8.108	5.652	10.946		#VALUE!	#VALUE!	#VALUE!	#VALUE!	#VALUE!	8.194	8.114	9.216	7.577		8.553	8.159	#VALUE!	#VALUE!	#VALUE!	7.819	8.152	#VALUE!	#VALUE!		#VALUE!	8.348	8.676	7.012	#VALUE!	8.265	#VALUE!	7.003	8.751	#VALUE!		5.884	7.118
	mmu-miR-1195	#VALUE!	#VALUE!	#VALUE!	5.486		2.316	3.699	#VALUE!	#VALUE!	#VALUE!	#VALUE!	#VALUE!	#VALUE!	#VALUE!		#VALUE!	#VALUE!	#VALUE!	#VALUE!	#VALUE!	6.178	#VALUE!	4.923	#VALUE!		#VALUE!	7.635	#VALUE!	#VALUE!	#VALUE!	#VALUE!	#VALUE!	#VALUE!	#VALUE!		#VALUE!	#VALUE!	6.187	#VALUE!	#VALUE!	5.811	#VALUE!	#VALUE!	#VALUE!	#VALUE!		#VALUE!	#VALUE!
	mmu-miR-1896	5.223	4.887	5.481	4.976		6.381	6.826	5.291	4.916	5.8535	5.367	5.402	5.478	3.397		5.396	5.982	7.93	4.995	6.07575	5.256	5.458	6.7	6.631		7.323	7.807	6.768	7.756	7.4135	5.946	6.054	5.408	5.028		8.565	7.204	2.82	6.29	6.21975	6.158	7.206	4.79	5.471	6.595		6.597	5.453
	mmu-miR-1897-5p	6.222	5.076	4.157	4.504		4.615	4.582	4.699	3.868	4.441	3.522	5.688	3.412	5.54		4.511	6.265	6.779	4.722	5.56925	1.228	3.814	4.921	5.851		6.667	5.943	6.281	6.702	6.39825	5.195	6.426	5.655	5.183		6.695	6.357	6.296	7.458	6.7015	5.829	5.014	3.624	5.258	4.767		5.646	3.976
	mmu-miR-1935	8.331	#VALUE!	#VALUE!	7.398		6.628	7.455	5.475	3.981	5.88475	5.725	#VALUE!	#VALUE!	#VALUE!		8.374	#VALUE!	7.037	4.657	#VALUE!	5.448	10.105	#VALUE!	5.798		6.42	6.084	#VALUE!	6.557	#VALUE!	7.232	#VALUE!	#VALUE!	#VALUE!		11.294	7.522	6.349	6.548	7.92825	5.236	5.396	#VALUE!	#VALUE!	#VALUE!		#VALUE!	5.975
	mmu-miR-202	1.066	1.382	0.901001	3.185		3.161	4.839	4.252	0.227999	3.12	2.003	1.494	2	2.302		2.144	1.285	1.726	2.365	1.88	1.958	4.015	4.03	5.468		4.12	4.638	3.888	2.285	3.73275	1.507	2.647	0.731001	1.8		2.058	2.519	2.725	1.896	2.2995	1.753	1.061	0.805	0.639	1.307		0.708	1.066
	mmu-miR-28*	3.705	4.594	3.792	2.892		3.769	4.195	2.337	3.497	3.4495	2.858	4.874	4.857	3.788		4.345	5.665	6.907	4.225	5.2855	5.053	3.342	5.864	4.284		7.535	6.262	7.079	5.473	6.58725	5.929	5.01	4.58	4		7.564	6.825	5.274	4.328	5.99775	6.086	6.07	4.489	5.197	4.954		4.571	5.012
	mmu-miR-29b*	6.538	#VALUE!	#VALUE!	#VALUE!		6.67	8.603	6.098	#VALUE!	#VALUE!	10.185	#VALUE!	#VALUE!	#VALUE!		6.178	10.787	#VALUE!	#VALUE!	#VALUE!	#VALUE!	#VALUE!	#VALUE!	7.551		#VALUE!	11.95	13.754	#VALUE!	#VALUE!	#VALUE!	#VALUE!	5.579	11.231		7.166	#VALUE!	#VALUE!	#VALUE!	#VALUE!	#VALUE!	#VALUE!	#VALUE!	#VALUE!	#VALUE!		4.484	7.229
	mmu-miR-344	-2.08	-3.858	-3.982	-2.084		-1.939	-0.644999	-2.291	-4.864	-2.43475	-2.313	-2.886	-2.437	-0.695		-2.675	-3.396	-3.576	-1.373	-2.755	-2.122	-2.014	-2.685	-1.126		-1.566	0.772999	-3.007	-3.769	-1.89225	-4.78	-2.246	-4.608	-3.777		-3.055	-2.422	-1.33	-2.54	-2.33675	-2.736	-3.588	-4.064	-3.61	-4.095		-2.962	-2.056
	mmu-miR-345	5.663	5.07	6.839	5.899		5.62	6.068	4.81	6.45	5.737	5.162	9.844	6.047	6.543		5.368	5.762	6.902	6.021	6.01325	5.772	5.394	7.467	6.414		9.011	8.004	8.838	7.451	8.326	5.581	6.953	5.412	5.302		6.784	7.935	8.24	6.453	7.353	7.435	7.485	7.68	6.256	5.924		4.89	8.864
	mmu-miR-345-5p	3.399	4.324	3.463	3.067		3.093	3.844	2.184	3.831	3.238	2.286	5.221	3.913	3.68		2.613	4.761	3.993	3.798	3.79125	4.038	3.024	4.535	4.047		5.543	5.277	6.286	5.017	5.53075	2.839	4.494	4.139	7.979		4.855	5.973	4.759	3.99	4.89425	4.462	4.866	4.586	5.295	3.667		3.7	4.534
	mmu-miR-34c*	2.254	1.502	1.502	2.082		3.94	4.928	2.837	1.173	3.2195	1.953	1.042	0.115	2.848		1.407	1.691	1.887	1.541	1.6315	1.063	1.75	1.507	3.09		2.308	2.798	1.38	1.665	2.03775	0.514999	1.338	0.336	1.113		2.237	1.08	3.284	1.868	2.11725	0.475	1.693	0.396999	0.312	0.725		1.986	1.621
	mmu-miR-351	6.327	4.717	4.306	3.489		8.58	6.398	3.964	4.467	5.85225	3.649	6.23	6.08	6.324		5.288	6.963	5.898	5.369	5.8795	6.407	7.596		7.307		8.625	9.503	7.169	6.961	8.0645	7.228	6.904	5.953	6.297		7.637	8.355	6.788	9.199	7.99475	7.725	7.41	8.795	5.348	6.98		6.874	7.667
	mmu-miR-376b	7.524	5.883	#VALUE!	5.837		6.924	#VALUE!	6.297	#VALUE!	#VALUE!	5.837	5.477	#VALUE!	#VALUE!		6.228	#VALUE!	#VALUE!	#VALUE!	#VALUE!	7.768	11.831	6.997	14.7		#VALUE!	#VALUE!	#VALUE!	#VALUE!	#VALUE!	4.244	#VALUE!	#VALUE!	#VALUE!		#VALUE!	#VALUE!	#VALUE!	#VALUE!	#VALUE!	6.194	#VALUE!	#VALUE!	#VALUE!	6.015		5.832	10.266
	mmu-miR-494	-9.57	-11.01	-10.269	7.041		6.587	-8.333	7.472	-11.582	-1.464	-9.453	-10.161	-9.964	11.812		-9.928	-9.651	-9.017	-9.035	-9.40775	-9.051	4.973	-8.812	6.204		-7.872	-6.444	7.552	-9.235	-3.99975	-10.896	-9.927	-9.085	6.201		-9.357	-8.782	-9.403	-9.234	-9.194	-9.36	5.688	-11.578	-10	-9.926		-11.61	4.592
	mmu-miR-503*	3.252	2.988	2.421	2.206		3.971	5.442	4.019	2.094	3.8815	2.584	3.285	4.451	4.06		3.456	4.156	3.767	4.687	4.0165	3.44	3.959	4.798	5.031		6.113	6.298	5.923	4.897	5.80775	3.522	4.018	3.5	3.319		5.067	4.093	5.843	4.467	4.8675	4.24	3.93	4.168	4.769	3.869		3.491	3.865
	mmu-miR-685	-0.052	-0.0769997	0.612001	-0.248999		-2.283	1.27	-1.1	0.574999	-0.384501	-0.0690002	0.996	-0.0799999	0.731001		0.221001	0.607	1.647	0.491999	0.74175	0.052	-1.457	-0.388	-0.0550003		-0.351	-0.696001	1.888	0.973999	0.45375	-0.419001	0.285	-0.178999	-0.0320015		1.891	1.324	0.167999	0.448	0.95775	-0.078001	0.668001	1.086	0.792999	-0.289999		1.21	0.912001
	mmu-miR-702	9.068	6.421	8.017	#VALUE!		9.196	8.818	7.598	4.51	7.5305	6.222	6.302	5.284	7.357		6.298	5.931	8.258	7.216	6.92575	5.524	#VALUE!	7.58	12.071		7.112	9.978	4.585	4.704	6.59475	3.668	3.912	6.551	4.923		5.711	6.334	4.993	6.518	5.889	5.112	4.944	5.853	5.845	3.838		5.851	5.02
	mmu-miR-706	5.963	7.485	6.565	3.937		6.68	4.399	2.577	7.354	5.2525	5.319	9.121	5.203	6.566		5.678	7.843	7.259	6.213	6.74825	6.949	6.191	7.437	4.349		8.526	6.661	10.04	8.222	8.36225	7.302	7.085	7.023	8.658		9.752	9.855	6.34	7.101	8.262	7.281	8.155	12.117	9.9	9.857		6.736	9.342
	mmu-miR-741	#VALUE!	#VALUE!	5.117	0.828001		#VALUE!	#VALUE!	2.464	#VALUE!	#VALUE!	#VALUE!	#VALUE!	#VALUE!	#VALUE!		#VALUE!	#VALUE!	#VALUE!	#VALUE!	#VALUE!	#VALUE!	#VALUE!	3.686	4.789		#VALUE!	-0.564001	4.134	6.384	#VALUE!	#VALUE!	#VALUE!	#VALUE!	#VALUE!		-0.194	#VALUE!	3.164	#VALUE!	#VALUE!	#VALUE!	#VALUE!	#VALUE!	4.326	-4.444		#VALUE!	#VALUE!
	mmu-miR-877*	1.554	1.744	1.54	2.107		4.483	3.859	3.152	-0.026001	2.867	1.512	1.411	1.983	2.553		1.242	1.13	2.039	1.989	1.6	2.369	3.598	3.11	4.211		3.887	5.048	2.646	2.63	3.55275	0.507999	1.415	0.918001	0.622999		2.029	2.201	3.345	2.538	2.52825	1.7	1.514	1.244	0.636999	0.699001		1.25	1.416
	rno-miR-219-1-3p	12.246	9.903	7.863	8.574		12.646	#VALUE!	6.772	#VALUE!	#VALUE!	6.523	7.803	8.281	9.544		8.921	6.458	#VALUE!	7.735	#VALUE!	#VALUE!	#VALUE!	#VALUE!	6.488		13.12	#VALUE!	#VALUE!	#VALUE!	#VALUE!	7.213	#VALUE!	#VALUE!	#VALUE!		6.993	#VALUE!	#VALUE!	8.695	#VALUE!	8.56	#VALUE!	#VALUE!	#VALUE!	6.084		#VALUE!	#VALUE!
	U6 snRNA	0	0	0	0		0	0	0	0	0	0	0	0	0		0	0	0	0	0	0	0	0	0		0	0	0	0	0	0	0	0	0		0	0	0	0	0	0	0	0	0	0		0	0
[truncated: 21 more columns]

## Sheet: Delta Delta CT
		Infected and treated					Treated					Infected and treated					Treated					Infected and treated					Treated					Infected and treated					Treated					Infected and treated						Treated
		Day 1					Day 1					Day 2					Day 2					Day 3					Day 3					Day 4					Day 4					Day 5						Day 5
		Mice 1	Mice 2	Mice 3	Mice 4		Mice 1	Mice 2	Mice 3	Mice 4		Mice 1	Mice 2	Mice 3	Mice 4		Mice 1	Mice 2	Mice 3	Mice 4		Mice 1	Mice 2	Mice 3	Mice 4		Mice 1	Mice 2	Mice 3	Mice 4		Mice 1	Mice 2	Mice 3	Mice 4		Mice 1	Mice 2	Mice 3	Mice 4		Mice 1	Mice 2	Mice 3	Mice 4	Mice 5		Mice 1	Mice 2
	Target Name	Cт Mean	Cт Mean	Cт Mean	Cт Mean		Cт Mean	Cт Mean	Cт Mean	Cт Mean		Cт Mean	Cт Mean	Cт Mean	Cт Mean		Cт Mean	Cт Mean	Cт Mean	Cт Mean		Cт Mean	Cт Mean	Cт Mean	Cт Mean		Cт Mean	Cт Mean	Cт Mean	Cт Mean		Cт Mean	Cт Mean	Cт Mean	Cт Mean		Cт Mean	Cт Mean	Cт Mean	Cт Mean		Cт Mean	Cт Mean	Cт Mean	Cт Mean	Cт Mean		Cт Mean	Cт Mean
	hsa-let-7e	-0.0674982	-0.0695009	0.690501	-0.664498		1.3975	0.6225	-1.2735	-0.746501		-0.958001	0.791	0.302	-0.144		-0.657	0.501001	0.43	-0.274001		-1.25625	-2.66425	-0.895251	-1.25125		0.64575	0.0697494	-0.58125	-0.134249		-1.02375	-0.52975	-2.04775	-1.61275		-0.25575	1.07825	0.24125	-1.06375		0.61625	0.166251	0.600251	0.0332494	0.16725		-1.10975	0.0942502
	hsa-miR-130a	-0.598999	-0.408	1.033	-1.083		-0.0589995	1.491	-1.416	-0.0160003		-1.18175	0.33325	-0.400749	0.241249		-0.945751	0.230251	0.790251	-0.0747509		-1.8945	-2.3605	-0.7185	-1.7925		0.4945	0.5765	-0.274499	-0.796501		-0.832251	-0.49925	-1.26225	-0.894251		0.62175	0.50375	0.571751	-1.69725		0.193249	0.425249	0.75725	0.961248	-0.61175		-0.58975	0.0952511
	hsa-miR-145	1.47875	1.27875	1.50175	0.668751		0.0327497	2.07975	-0.99525	-1.11725		-1.06775	0.116249	-0.740749	-0.278749		-1.07275	0.266251	1.06225	-0.255751		-0.810001	-1.839	-0.716001	-1.689		0.82	1.171	0.139	-2.13		-0.78675	-0.187751	-1.06575	-0.892751		0.687251	1.35525	-0.886751	-1.15575		-0.5235	0.357501	-0.0764995	0.137499	-0.1145		-0.685501	0.325501
	hsa-miR-150	-1.17575	-0.976751	-0.68675	-0.788749		0.586251	1.37625	-0.420751	-1.54175		-0.401	0.175999	-0.0479999	0.698		-0.199001	-0.0510001	0.162001	0.0879998		-1.44125	-1.05625	-0.584251	-1.73725		0.00874949	-0.52625	0.269751	0.24775		-1.63625	-1.53825	-1.95025	-1.85625		0.199749	0.52875	0.308751	-1.03725		-0.2825	0.0264997	0.0434999	0.0164995	-0.528501		-1.0345	0.5185
	hsa-miR-183	-1.3655	-2.2605	0.337501	-1.4085		1.2635	2.0985	-2.8165	-0.545499		#VALUE!	#VALUE!	#VALUE!	#VALUE!		#VALUE!	#VALUE!	#VALUE!	#VALUE!		#VALUE!	#VALUE!	#VALUE!	#VALUE!		#VALUE!	#VALUE!	#VALUE!	#VALUE!		#VALUE!	#VALUE!	#VALUE!	#VALUE!		#VALUE!	#VALUE!	#VALUE!	#VALUE!		#VALUE!	-1.9635	-3.2515	#VALUE!	#VALUE!		1.4565	0.2535
	hsa-miR-199a	#VALUE!	#VALUE!	#VALUE!	-0.780749		-0.773751	0.125251	-1.15675	1.80525		#VALUE!	#VALUE!	#VALUE!	#VALUE!		#VALUE!	#VALUE!	#VALUE!	#VALUE!		#VALUE!	#VALUE!	#VALUE!	#VALUE!		#VALUE!	#VALUE!	#VALUE!	#VALUE!		#VALUE!	#VALUE!	#VALUE!	#VALUE!		#VALUE!	#VALUE!	#VALUE!	#VALUE!		#VALUE!	#VALUE!	#VALUE!	#VALUE!	#VALUE!		#VALUE!	#VALUE!
	hsa-miR-199a-3p	0.475001	0.175999	1.927	-0.156		-0.388	1.033	-1.349	0.703999		-2.12525	-0.0512505	-1.20125	-1.24525		-1.12225	0.47575	0.98675	-0.34025		-3.046	-4.31	-2.148	-3.252		0.929	-0.303	0.466001	-1.092		0.2675	-0.2415	-1.4245	0.106499		1.4165	0.596501	-0.7595	-1.2535		0.901499	0.4485	0.117499	1.4025	-1.0785		-0.5615	0.5875
	hsa-miR-200b	1.1695	0.419501	1.0525	-0.0654974		1.2415	1.4515	-2.4775	-0.215501		-1.448	-0.113999	-0.943	-0.181001		-0.811	0.427001	1.152	-0.768001		-1.0685	-2.5965	-0.458499	-2.0285		0.1055	0.2615	-0.0384994	-0.3285		-0.200251	0.24975	-0.722249	-0.93425		0.678751	0.44275	0.399749	-1.52125		0.760499	0.419501	0.4065	0.2155	0.00250101		-1.4115	0.638501
	hsa-miR-206	1.8855	2.6365	3.6415	-1.6055		-0.7825	-0.076499	-2.4555	3.3145		-3.573	2.768	-0.3	-2.952		-2.821	2.834	2.168	-2.181		-0.322249	-6.08425	-4.80425	-6.53225		0.707749	0.517751	-1.73825	0.51275		0.160249	0.99925	-0.90775	-1.03275		2.30525	1.38425	-3.56375	-0.12575		-2.1325	-0.8505	#VALUE!	-0.123501	-0.4685		-1.9365	1.7775
	hsa-miR-20a	-0.992749	-1.00975	0.205251	-0.718749		1.50825	0.0692511	-0.492751	-1.08475		-1.3405	0.0715003	-0.0334992	-0.203499		-0.9585	0.456501	0.192501	0.309499		-2.19225	-1.66525	-0.436249	-0.81025		0.64075	0.57975	-0.90425	-0.31625		-1.88075	0.0372491	-1.17975	-1.38475		-0.33275	0.0632501	1.25025	-0.980751		0.128998	0.327	0.120999	-0.198001	-0.0909991		-1.12	0.336001
	hsa-miR-22	-0.244249	-0.23225	0.844751	-0.42025		0.146749	0.903751	-1.27025	0.219749		-1.489	-0.222	-0.812999	-0.333		-0.742	0.463	0.474001	-0.195001		-2.039	-2.084	-0.996001	-1.967		0.322	0.312	-0.0949998	-0.539		-1.3135	0.275501	-0.818499	-0.6925		0.0475001	0.6795	0.7735	-1.5005		0.686	0.816001	0.45	0.325	-0.457999		-1.005	0.397
	hsa-miR-221	-0.677749	-0.61575	0.183251	-0.134749		0.563251	0.516252	-0.850751	-0.228751		-1.12825	-0.254249	-0.202249	-0.143249		-1.18525	0.193751	0.231751	0.759749		-2.14525	-1.08625	-0.556251	-1.31425		1.49675	-0.21125	-1.01925	-0.26625		-0.517751	-0.586751	-1.28375	-2.22275		0.281249	0.98725	0.20225	-1.47075		0.825	0.597	0.638	-0.229001	0.127		-0.717	0.818
	hsa-miR-223	-0.921999	-0.531	-0.0889988	-0.489		0.145	1.026	-0.239	-0.932001		-1.105	-0.844999	-0.456999	-0.039999		-0.268	0.0419998	-0.145	0.371		-0.87425	-0.56925	0.206749	0.425749		0.381749	-0.11425	-0.101249	-0.16625		-1.125	-0.343	-1.169	-1.164		0.192	0.153	0.998	-1.343		4.23375	0.51475	0.0787497	0.458749	-0.153251		-0.358251	0.0387506
	hsa-miR-23a*	#VALUE!	#VALUE!	#VALUE!	#VALUE!		#VALUE!	#VALUE!	#VALUE!	#VALUE!		#VALUE!	#VALUE!	#VALUE!	#VALUE!		#VALUE!	#VALUE!	#VALUE!	#VALUE!		#VALUE!	#VALUE!	#VALUE!	#VALUE!		#VALUE!	#VALUE!	#VALUE!	#VALUE!		#VALUE!	#VALUE!	#VALUE!	#VALUE!		#VALUE!	#VALUE!	#VALUE!	#VALUE!		#VALUE!	#VALUE!	#VALUE!	#VALUE!	#VALUE!		#VALUE!	#VALUE!
	hsa-miR-23a	-0.773499	-1.1105	-0.414499	-0.611498		0.2115	1.3415	-0.8435	-0.709501		-1.0015	-1.1145	-1.1945	0.124501		-1.1575	0.2275	0.9005	0.0295		-1.96125	-1.82225	-0.52125	-1.05225		0.0847492	0.737751	-0.08325	-0.73925		-1.5085	-1.2505	-1.2425	-1.4865		0.4025	-0.247499	0.598499	-0.7535		0.571249	0.593251	0.290249	0.273249	-0.348751		-0.70675	0.131251
	hsa-miR-23b	3.29025	2.37925	-0.661749	0.328251		0.42725	2.36625	-1.72175	-1.07175		-1.22025	0.649751	-0.71425	-1.11525		0.465751	0.267751	0.16575	-0.899251		-3.058	-2.042	-2.19	-3.048		1.325	0.869	-0.205999	-1.988		#VALUE!	-0.60875	-1.08975	#VALUE!		-0.0987496	-0.11875	0.13025	0.0872493		1.661	#VALUE!	#VALUE!	#VALUE!	-1.023		0.607998	-0.0920005
	hsa-miR-342-3p	-1.097	-1.084	-0.897998	-0.445999		0.903	1.013	0.0569997	-1.973		-0.523749	-0.70575	-0.45275	0.131249		-0.42875	-0.0847502	0.257251	0.256249		-1.3475	-0.9605	-0.6545	-0.669501		0.1475	0.4955	-0.0574999	-0.5855		-1.31475	-1.09875	-1.45775	-1.45675		0.20425	-0.0557499	0.58325	-0.73175		-0.0349998	0.337999	-0.252001	-0.178001	-0.673		-0.257999	0.111
	hsa-miR-365	0.33525	0.424249	1.20725	-0.208749		0.166249	1.12425	-1.03675	-0.253751		-1.14325	0.479749	0.0587497	-0.26825		-1.28425	0.33575	1.22575	-0.277251		-2.0665	-2.9545	-1.9935	-2.2095		0.573499	0.397501	-0.0695004	-0.901499		-0.82575	-0.42775	-1.46275	-1.15575		1.48325	0.842251	-1.13075	-1.19475		0.159999	0.599999	0.269	-0.0120001	-0.815		-0.889001	0.115001
	hsa-miR-382	0.927502	1.3575	2.8325	0.3535		-0.6455	1.1615	-0.7425	0.2265		-2.5065	0.883501	2.1435	-1.3985		-1.8595	0.160501	1.1365	0.5625		-2.98225	-3.62325	-1.41825	-2.98825		1.57775	0.14675	-0.54025	-1.18425		-0.3305	-1.8075	-1.3185	-2.6245		1.0375	1.5605	-1.2515	-1.3465		0.11475	0.96175	1.11975	0.89575	-0.0112495		-1.35725	0.55575
	hsa-miR-423-3P	-0.360499	-0.5015	-0.365499	-0.539498		0.937501	0.4975	0.0484991	-1.4835		-0.381001	-0.115999	0.364	0.313		-0.582001	-0.0779991	0.205	0.455		-1.19425	-0.899249	-0.381251	-0.645249		0.0837493	0.20375	-0.13025	-0.15725		-1.5715	-0.9655	-1.5925	-1.5415		0.125499	0.1935	0.539501	-0.8585		-0.24675	-0.36475	-1.07675	-0.22575	-1.05175		-0.55575	-0.33775
	hsa-miR-423-5p	-0.379498	-0.871501	0.273501	-0.223498		0.947499	0.599502	0.107499	-1.6545		-0.389	0.160999	-0.164	0.214		-0.849001	0.192001	0.321001	0.336		-1.38	-1.576	-0.507	-0.676001		0.145	0.767	-0.303	-0.609		-1.93425	-0.749249	-1.07425	-2.14525		-0.437249	-0.00425053	0.70975	-0.26825		-0.1215	-0.4735	-0.353501	-0.2095	-0.554499		-0.8475	0.7595
	hsa-miR-433	0.0265002	2.4805	1.7605	-0.599499		0.0545001	1.3425	-0.8855	-0.5115		-1.39825	0.662749	0.199749	-1.15325		-1.40425	1.00975	0.755751	-0.361251		-2.233	-2.965	-1.66	-2.293		1.357	0.281	-7.263	-1.638		-0.683	-0.93	-2.57	-1.95		0.0809999	2.961	-2.364	-0.677999		-0.424751	0.40625	1.61925	0.596249	0.102249		-0.82275	-0.557749
	hsa-miR-484	-1.323	-2.501	-1.283	-0.487999		0.196	1.063	0.834	-2.093		-0.698	-0.0850003	-0.657	0.207		-0.114001	-0.112999	0.241	-0.0140002		-1.65525	-1.53625	-0.30925	0.71575		0.0497499	1.34875	-0.46825	-0.93025		-0.861001	-0.317	-0.778999	-1.223		-0.219	0.0129998	0.269	-0.0630004		0.0047493	-0.43225	-0.90925	-0.818251	-1.08325		-0.49025	0.0817509
	hsa-miR-486	-0.967499	-1.1065	-0.658499	-0.826499		1.5945	0.663501	-0.1935	-2.0645		-0.356249	0.63775	1.58175	-0.39325		-0.770251	0.489751	0.30475	-0.0242505		-1.25325	-0.34025	-0.47825	-0.23625		0.49675	0.866749	-0.966249	-0.397251		-2.43425	-0.54425	-1.56225	-2.04525		-1.02925	0.154751	1.30675	-0.432251		-0.564001	-0.348001	-0.380001	-0.612001	-0.723001		-1.044	0.329001
	hsa-miR-574-3p	-0.425999	-1.223	-0.993999	-0.637999		0.639999	1.009	-0.142	-1.507		-0.758501	-0.591499	-0.203499	-0.209499		-0.734501	0.192501	0.2785	0.2635		-2.044	-1.342	-0.985001	-0.484		0.279001	0.517999	-0.327	-0.47		-1.48125	-1.38425	-1.36625	-1.52025		0.371749	-0.335249	0.591751	-0.628251		0.4655	0.6595	0.0174999	0.3055	-0.247499		-0.7995	0.154501
	hsa-miR-9*	0.608251	-2.26675	0.876251	-0.00375032		2.51625	-0.232749	-0.564751	-1.71875		#VALUE!	#VALUE!	#VALUE!	#VALUE!		#VALUE!	#VALUE!	#VALUE!	#VALUE!		#VALUE!	#VALUE!	#VALUE!	#VALUE!		#VALUE!	#VALUE!	#VALUE!	#VALUE!		#VALUE!	#VALUE!	#VALUE!	#VALUE!		#VALUE!	#VALUE!	#VALUE!	#VALUE!		#VALUE!	#VALUE!	#VALUE!	#VALUE!	#VALUE!		#VALUE!	#VALUE!
	mmu-miR-1195	#VALUE!	#VALUE!	#VALUE!	#VALUE!		#VALUE!	#VALUE!	#VALUE!	#VALUE!		#VALUE!	#VALUE!	#VALUE!	#VALUE!		#VALUE!	#VALUE!	#VALUE!	#VALUE!		#VALUE!	#VALUE!	#VALUE!	#VALUE!		#VALUE!	#VALUE!	#VALUE!	#VALUE!		#VALUE!	#VALUE!	#VALUE!	#VALUE!		#VALUE!	#VALUE!	#VALUE!	#VALUE!		#VALUE!	#VALUE!	#VALUE!	#VALUE!	#VALUE!		#VALUE!	#VALUE!
	mmu-miR-1896	-0.630498	-0.966501	-0.372499	-0.877498		0.527501	0.9725	-0.5625	-0.937501		-0.70875	-0.67375	-0.59775	-2.67875		-0.67975	-0.09375	1.85425	-1.08075		-2.1575	-1.9555	-0.7135	-0.782501		-0.0904994	0.3935	-0.6455	0.342499		-0.273751	-0.165751	-0.811749	-1.19175		2.34525	0.984251	-3.39975	0.0702491		-0.498251	0.549751	-1.86625	-1.18525	-0.0612512		-0.0592484	-1.20325
	mmu-miR-1897-5p	1.781	0.635	-0.283998	0.0630016		0.174	0.141001	0.257999	-0.573		-2.04725	0.118749	-2.15725	-0.0292497		-1.05825	0.695751	1.20975	-0.84725		-5.17025	-2.58425	-1.47725	-0.54725		0.26875	-0.455251	-0.117249	0.30375		-1.5065	-0.275501	-1.0465	-1.5185		-0.00650024	-0.3445	-0.4055	0.7565		0.26425	-0.55075	-1.94075	-0.306751	-0.79775		0.0812497	-1.58875
	mmu-miR-1935	2.44625	#VALUE!	#VALUE!	1.51325		0.74325	1.57025	-0.40975	-1.90375		#VALUE!	#VALUE!	#VALUE!	#VALUE!		#VALUE!	#VALUE!	#VALUE!	#VALUE!		#VALUE!	#VALUE!	#VALUE!	#VALUE!		#VALUE!	#VALUE!	#VALUE!	#VALUE!		-0.696252	#VALUE!	#VALUE!	#VALUE!		3.36575	-0.406251	-1.57925	-1.38025		#VALUE!	#VALUE!	#VALUE!	#VALUE!	#VALUE!		#VALUE!	#VALUE!
	mmu-miR-202	-2.054	-1.738	-2.219	0.065002		0.0409999	1.719	1.132	-2.892		0.123001	-0.386	0.12	0.422		0.263999	-0.595	-0.154	0.485		-1.77475	0.28225	0.297249	1.73525		0.387249	0.905249	0.155251	-1.44775		-0.7925	0.347499	-1.5685	-0.499501		-0.241499	0.219499	0.4255	-0.4035		0.67425	-0.0177493	-0.27375	-0.43975	0.228251		-0.37075	-0.0127501
	mmu-miR-28*	0.2555	1.1445	0.3425	-0.5575		0.319499	0.745502	-1.1125	0.0474997		-2.4275	-0.4115	-0.4285	-1.4975		-0.940501	0.3795	1.6215	-1.0605		-1.53425	-3.24525	-0.723251	-2.30325		0.94775	-0.325251	0.491751	-1.11425		-0.0687513	-0.98775	-1.41775	-1.99775		1.56625	0.82725	-0.72375	-1.66975		1.184	1.168	-0.413001	0.295	0.0519996		-0.331	0.11
	mmu-miR-29b*	#VALUE!	#VALUE!	#VALUE!	#VALUE!		#VALUE!	#VALUE!	#VALUE!	#VALUE!		#VALUE!	#VALUE!	#VALUE!	#VALUE!		#VALUE!	#VALUE!	#VALUE!	#VALUE!		#VALUE!	#VALUE!	#VALUE!	#VALUE!		#VALUE!	#VALUE!	#VALUE!	#VALUE!		#VALUE!	#VALUE!	#VALUE!	#VALUE!		#VALUE!	#VALUE!	#VALUE!	#VALUE!		#VALUE!	#VALUE!	#VALUE!	#VALUE!	#VALUE!		-1.7575	0.9875
	mmu-miR-344	0.35475	-1.42325	-1.54725	0.35075		0.49575	1.78975	0.143749	-2.42925		0.442	-0.131	0.318	2.06		0.0800009	-0.641	-0.821	1.382		-0.229751	-0.121749	-0.792751	0.766249		0.326251	2.66525	-1.11475	-1.87675		-2.44325	0.0907502	-2.27125	-1.44025		-0.71825	-0.0852504	1.00675	-0.20325		0.739749	-0.11225	-0.58825	-0.134251	-0.61925		0.51375	1.41975
	mmu-miR-345	-0.0739999	-0.667	1.102	0.162		-0.117001	0.331001	-0.927001	0.713001		-0.85125	3.83075	0.0337505	0.529751		-0.64525	-0.251249	0.88875	0.00774956		-2.554	-2.932	-0.859001	-1.912		0.684999	-0.322001	0.512001	-0.875		-1.772	-0.399999	-1.941	-2.051		-0.569	0.582001	0.887	-0.900001		0.781248	0.831249	1.02625	-0.397753	-0.729752		-1.76375	2.21025
	mmu-miR-345-5p	0.161	1.086	0.225001	-0.170999		-0.145	0.606	-1.054	0.592999		-1.50525	1.42975	0.12175	-0.11125		-1.17825	0.969751	0.20175	0.00675011		-1.49275	-2.50675	-0.995749	-1.48375		0.0122499	-0.253751	0.75525	-0.513749		-2.05525	-0.40025	-0.75525	3.08475		-0.0392504	1.07875	-0.135249	-0.90425		0.30675	0.710751	0.43075	1.13975	-0.48825		-0.455249	0.37875
	mmu-miR-34c*	-0.965498	-1.7175	-1.7175	-1.1375		0.7205	1.7085	-0.3825	-2.0465		0.321499	-0.5895	-1.5165	1.2165		-0.224501	0.0594997	0.255501	-0.0904999		-0.974749	-0.287749	-0.530749	1.05225		0.27025	0.76025	-0.65775	-0.37275		-1.60225	-0.779251	-1.78125	-1.00425		0.11975	-1.03725	1.16675	-0.24925		-1.95425	-0.736249	-2.03225	-2.11725	-1.70425		-0.44325	-0.808249
	mmu-miR-351	0.474752	-1.13525	-1.54625	-2.36325		2.72775	0.545751	-1.88825	-1.38525		-2.2305	0.3505	0.2005	0.444499		-0.5915	1.0835	0.0185008	-0.5105		-1.6575	-0.468499		-0.7575		0.560501	1.4385	-0.895499	-1.1035		-0.766748	-1.09075	-2.04175	-1.69775		-0.35775	0.36025	-1.20675	1.20425		1.407	1.092	2.477	-0.97	0.662002		0.555999	1.349
	mmu-miR-376b	#VALUE!	#VALUE!	#VALUE!	#VALUE!		#VALUE!	#VALUE!	#VALUE!	#VALUE!		#VALUE!	#VALUE!	#VALUE!	#VALUE!		#VALUE!	#VALUE!	#VALUE!	#VALUE!		#VALUE!	#VALUE!	#VALUE!	#VALUE!		#VALUE!	#VALUE!	#VALUE!	#VALUE!		#VALUE!	#VALUE!	#VALUE!	#VALUE!		#VALUE!	#VALUE!	#VALUE!	#VALUE!		#VALUE!	#VALUE!	#VALUE!	#VALUE!	#VALUE!		#VALUE!	#VALUE!
	mmu-miR-494	-8.106	-9.546	-8.805	8.505		8.051	-6.869	8.936	-10.118		-0.0452502	-0.75325	-0.55625	21.2198		-0.520251	-0.243249	0.390751	0.372749		-5.05125	8.97275	-4.81225	10.2037		-3.87225	-2.44425	11.5518	-5.23525		-1.702	-0.733	0.109001	15.395		-0.163	0.412001	-0.209	-0.0400009		-2.90375	12.1442	-5.12175	-3.54375	-3.46975		-5.15375	11.0483
	mmu-miR-503*	-0.629499	-0.893501	-1.4605	-1.6755		0.0895004	1.5605	0.137499	-1.7875		-1.4325	-0.7315	0.4345	0.0434995		-0.560501	0.1395	-0.2495	0.6705		-2.36775	-1.84875	-1.00975	-0.776749		0.30525	0.490249	0.115251	-0.91075		-1.3455	-0.8495	-1.3675	-1.5485		0.1995	-0.774499	0.975501	-0.400501		0.308499	-0.00150061	0.236498	0.837498	-0.0624995		-0.4405	-0.0664992
	mmu-miR-685	0.3325	0.307501	0.996502	0.135502		-1.8985	1.6545	-0.7155	0.959499		-0.81075	0.25425	-0.82175	-0.0107493		-0.52075	-0.13475	0.905251	-0.249752		-0.40175	-1.91075	-0.84175	-0.50875		-0.804749	-1.14975	1.43425	0.520249		-1.37675	-0.67275	-1.13675	-0.989751		0.933251	0.36625	-0.789751	-0.50975		-1.369	-0.622999	-0.205	-0.498001	-1.581		-0.0809994	-0.379
	mmu-miR-702	1.5375	-1.1095	0.486503	#VALUE!		1.6655	1.2875	0.0675001	-3.0205		-0.70375	-0.62375	-1.64175	0.43125		-0.62775	-0.99475	1.33225	0.290249		-1.07075	#VALUE!	0.98525	5.47625		0.51725	3.38325	-2.00975	-1.89075		-2.221	-1.977	0.662001	-0.966		-0.177999	0.445	-0.896	0.629		-0.246001	-0.414	0.495	0.486999	-1.52		0.493	-0.338
	mmu-miR-706	0.710501	2.2325	1.3125	-1.3155		1.4275	-0.8535	-2.6755	2.1015		-1.42925	2.37275	-1.54525	-0.18225		-1.07025	1.09475	0.510751	-0.535251		-1.41325	-2.17125	-0.925251	-4.01325		0.16375	-1.70125	1.67775	-0.140251		-0.960001	-1.177	-1.239	0.396001		1.49	1.593	-1.922	-1.161		-1.39775	-0.523752	3.43825	1.22125	1.17825		-1.94275	0.663249
	mmu-miR-741	#VALUE!	#VALUE!	#VALUE!	#VALUE!		#VALUE!	#VALUE!	#VALUE!	#VALUE!		#VALUE!	#VALUE!	#VALUE!	#VALUE!		#VALUE!	#VALUE!	#VALUE!	#VALUE!		#VALUE!	#VALUE!	#VALUE!	#VALUE!		#VALUE!	#VALUE!	#VALUE!	#VALUE!		#VALUE!	#VALUE!	#VALUE!	#VALUE!		#VALUE!	#VALUE!	#VALUE!	#VALUE!		#VALUE!	#VALUE!	#VALUE!	#VALUE!	#VALUE!		#VALUE!	#VALUE!
	mmu-miR-877*	-1.313	-1.123	-1.327	-0.76		1.616	0.992001	0.285	-2.893		-0.0880017	-0.189002	0.382999	0.952999		-0.358	-0.47	0.439001	0.388999		-1.18375	0.0452504	-0.44275	0.658249		0.33425	1.49525	-0.906749	-0.92275		-2.02025	-1.11325	-1.61025	-1.90525		-0.49925	-0.32725	0.81675	0.00975037		0.265999	0.0799999	-0.190001	-0.797001	-0.734999		-0.184	-0.0179996
	rno-miR-219-1-3p	#VALUE!	#VALUE!	#VALUE!	#VALUE!		#VALUE!	#VALUE!	#VALUE!	#VALUE!		#VALUE!	#VALUE!	#VALUE!	#VALUE!		#VALUE!	#VALUE!	#VALUE!	#VALUE!		#VALUE!	#VALUE!	#VALUE!	#VALUE!		#VALUE!	#VALUE!	#VALUE!	#VALUE!		#VALUE!	#VALUE!	#VALUE!	#VALUE!		#VALUE!	#VALUE!	#VALUE!	#VALUE!		#VALUE!	#VALUE!	#VALUE!	#VALUE!	#VALUE!		#VALUE!	#VALUE!
	U6 snRNA	0	0	0	0		0	0	0	0		0	0	0	0		0	0	0	0		0	0	0	0		0	0	0	0		0	0	0	0		0	0	0	0		0	0	0	0	0		0	0
[truncated: 18 more columns]

## Sheet: 2-Delta Delta CT
		Infected and treated					Infected					Infected and treated					Infected					Infected and treated					Infected					Infected and treated					Infected					Infected and treated						Infected
		Day 1					Day 1					Day 2					Day 2					Day 3					Day 3					Day 4					Day 4					Day 5						Day 5
		Mice 1	Mice 2	Mice 3	Mice 4		Mice 1	Mice 2	Mice 3	Mice 4		Mice 1	Mice 2	Mice 3	Mice 4		Mice 1	Mice 2	Mice 3	Mice 4		Mice 1	Mice 2	Mice 3	Mice 4		Mice 1	Mice 2	Mice 3	Mice 4		Mice 1	Mice 2	Mice 3	Mice 4		Mice 1	Mice 2	Mice 3	Mice 4		Mice 1	Mice 2	Mice 3	Mice 4	Mice 5		Mice 1	Mice 2
	Target Name	Cт Mean	Cт Mean	Cт Mean	Cт Mean		Cт Mean	Cт Mean	Cт Mean	Cт Mean		Cт Mean	Cт Mean	Cт Mean	Cт Mean		Cт Mean	Cт Mean	Cт Mean	Cт Mean		Cт Mean	Cт Mean	Cт Mean	Cт Mean		Cт Mean	Cт Mean	Cт Mean	Cт Mean		Cт Mean	Cт Mean	Cт Mean	Cт Mean		Cт Mean	Cт Mean	Cт Mean	Cт Mean		Cт Mean	Cт Mean	Cт Mean	Cт Mean	Cт Mean		Cт Mean	Cт Mean
	hsa-let-7e	1.0479	1.04935	0.619639	1.58502		0.379586	0.649544	2.41747	1.67772		1.94262	0.577943	0.811127	1.10496		1.5768	0.706616	0.742262	1.20916		2.38874	6.33898	1.85993	2.38048		0.639161	0.952804	1.49614	1.09752		2.0332	1.44368	4.1346	3.05834		1.19396	0.473603	0.846012	2.09036		0.652365	0.891156	0.659639	0.977217	0.890538		2.15808	0.936759
	hsa-miR-130a	1.51466	1.32685	0.488693	2.11844		1.04174	0.355766	2.66845	1.01115		2.26852	0.793746	1.32019	0.846013		1.92619	0.852486	0.578244	1.05318		3.71793	5.13548	1.64547	3.46415		0.709808	0.670588	1.20957	1.73688		1.78046	1.41348	2.39869	1.85864		0.649882	0.705271	0.6728	3.24282		0.874634	0.74471	0.591623	0.513612	1.52811		1.50499	0.936109
	hsa-miR-145	0.358799	0.412152	0.353124	0.629051		0.977555	0.236555	1.99343	2.16933		2.09616	0.922583	1.67104	1.21314		2.10344	0.831478	0.478885	1.19396		1.75321	3.57762	1.64262	3.22433		0.566442	0.444113	0.908148	4.37718		1.72518	1.13899	2.09326	1.85671		0.621036	0.390867	1.84901	2.228		1.43744	0.780516	1.05446	0.909094	1.0826		1.60826	0.798021
	hsa-miR-150	2.2591	1.96803	1.60965	1.72758		0.666072	0.385218	1.33862	2.91148		1.32042	0.885154	1.03383	0.616426		1.1479	1.03598	0.893784	0.940826		2.71556	2.07952	1.49926	3.33399		0.993954	1.44018	0.829463	0.842209		3.10857	2.90442	3.86441	3.62065		0.870702	0.693155	0.807341	2.05231		1.2163	0.981799	0.970298	0.988629	1.44243		2.0484	0.698097
	hsa-miR-183	2.57665	4.79158	0.791411	2.65461		0.416532	0.233501	7.04452	1.45952		#VALUE!	#VALUE!	#VALUE!	#VALUE!		#VALUE!	#VALUE!	#VALUE!	#VALUE!		#VALUE!	#VALUE!	#VALUE!	#VALUE!		#VALUE!	#VALUE!	#VALUE!	#VALUE!		#VALUE!	#VALUE!	#VALUE!	#VALUE!		#VALUE!	#VALUE!	#VALUE!	#VALUE!		#VALUE!	3.90007	9.52356	#VALUE!	#VALUE!		0.364376	0.838859
	hsa-miR-199a	#VALUE!	#VALUE!	#VALUE!	1.71802		1.70971	0.916844	2.22955	0.286132		#VALUE!	#VALUE!	#VALUE!	#VALUE!		#VALUE!	#VALUE!	#VALUE!	#VALUE!		#VALUE!	#VALUE!	#VALUE!	#VALUE!		#VALUE!	#VALUE!	#VALUE!	#VALUE!		#VALUE!	#VALUE!	#VALUE!	#VALUE!		#VALUE!	#VALUE!	#VALUE!	#VALUE!		#VALUE!	#VALUE!	#VALUE!	#VALUE!	#VALUE!		#VALUE!	#VALUE!
	hsa-miR-199a-3p	0.719466	0.885154	0.262975	1.11419		1.30858	0.488692	2.54736	0.613868		4.36279	1.03616	2.29939	2.3706		2.17686	0.719093	0.504613	1.26598		8.25919	19.8353	4.43213	9.52685		0.525222	1.23371	0.723969	2.13169		0.830758	1.18222	2.68421	0.928839		0.37462	0.661356	1.6929	2.38419		0.53533	0.732804	0.921784	0.378273	2.11184		1.4758	0.665495
	hsa-miR-200b	0.444575	0.747683	0.482132	1.04645		0.422933	0.365641	5.56932	1.16111		2.7283	1.08222	1.92252	1.13367		1.75443	0.743806	0.450001	1.70291		2.09725	6.04818	1.37411	4.0798		0.929483	0.83422	1.02704	1.25571		1.1489	0.841042	1.64975	1.9109		0.624706	0.735731	0.75799	2.8704		0.590292	0.747683	0.754451	0.861247	0.998268		2.66014	0.64238
	hsa-miR-206	0.27065	0.160818	0.0801307	3.04301		1.72011	1.05446	5.48503	0.100516		11.9009	0.146808	1.23114	7.7382		7.06652	0.140243	0.222519	4.53468		1.25028	67.8487	27.9398	92.5557		0.612275	0.69846	3.3363	0.700885		0.89487	0.50026	1.87612	2.04592		0.202326	0.383089	11.8248	1.09107		4.38477	1.80313	#VALUE!	1.08938	1.38367		3.82776	0.291688
	hsa-miR-20a	1.98997	2.01356	0.867388	1.64575		0.351537	0.953133	1.40713	2.12101		2.53239	0.951648	1.02349	1.15149		1.94329	0.728752	0.875088	0.806922		4.57018	3.17168	1.35308	1.75352		0.641379	0.66908	1.87157	1.24509		3.68267	0.974511	2.26537	2.61127		1.25941	0.957106	0.420375	1.97349		0.914466	0.797192	0.919551	1.14711	1.06511		2.17347	0.792234
	hsa-miR-22	1.18448	1.17467	0.556807	1.33816		0.903283	0.534495	2.41203	0.858715		2.80694	1.16635	1.75686	1.25963		1.67249	0.725476	0.719965	1.14473		4.10961	4.23981	1.99446	3.90954		0.79996	0.805524	1.06807	1.45297		2.48544	0.826163	1.76357	1.61608		0.967612	0.624382	0.584997	2.82941		0.621575	0.568014	0.732043	0.798298	1.37364		2.00694	0.759436
	hsa-miR-221	1.59964	1.53235	0.880716	1.0979		0.676776	0.699186	1.80344	1.17182		2.18593	1.19271	1.15049	1.10439		2.27403	0.87433	0.851601	0.590599		4.42369	2.12321	1.47044	2.48673		0.354351	1.15769	2.02687	1.20268		1.43172	1.50186	2.43471	4.66783		0.822878	0.504438	0.869194	2.77166		0.564482	0.661127	0.642603	1.17202	0.915733		1.64376	0.567228
	hsa-miR-223	1.89474	1.44493	1.06363	1.40347		0.904379	0.491069	1.18017	1.90792		2.15099	1.79626	1.37268	1.02811		1.20414	0.971308	1.10573	0.773246		1.83305	1.48375	0.866487	0.744452		0.767507	1.08241	1.0727	1.12214		2.18101	1.26839	2.24856	2.24078		0.875391	0.899378	0.500694	2.53678		0.0531513	0.699914	0.946878	0.727617	1.11207		1.28187	0.973498
	hsa-miR-23a*	#VALUE!	#VALUE!	#VALUE!	#VALUE!		#VALUE!	#VALUE!	#VALUE!	#VALUE!		#VALUE!	#VALUE!	#VALUE!	#VALUE!		#VALUE!	#VALUE!	#VALUE!	#VALUE!		#VALUE!	#VALUE!	#VALUE!	#VALUE!		#VALUE!	#VALUE!	#VALUE!	#VALUE!		#VALUE!	#VALUE!	#VALUE!	#VALUE!		#VALUE!	#VALUE!	#VALUE!	#VALUE!		#VALUE!	#VALUE!	#VALUE!	#VALUE!	#VALUE!		#VALUE!	#VALUE!
	hsa-miR-23a	1.70941	2.15921	1.33284	1.52784		0.863639	0.39461	1.7944	1.63524		2.00208	2.1652	2.28865	0.917321		2.23071	0.854114	0.535701	0.97976		3.89399	3.53632	1.4352	2.07376		0.942948	0.599673	1.0594	1.66931		2.84514	2.37924	2.36608	2.80208		0.756546	1.18715	0.660441	1.68588		0.673034	0.662848	0.817761	0.827454	1.27346		1.63212	0.913039
	hsa-miR-23b	0.10222	0.192209	1.582	0.796502		0.743678	0.193949	3.29836	2.10198		2.32987	0.63739	1.64063	2.16633		0.724094	0.830614	0.891465	1.8651		8.32817	4.11816	4.56306	8.27065		0.399149	0.547526	1.15348	3.96687		#VALUE!	1.52494	2.12837	#VALUE!		1.07084	1.08579	0.913673	0.941316		0.31622	#VALUE!	#VALUE!	#VALUE!	2.03214		0.656106	1.06585
	hsa-miR-342-3p	2.13909	2.1199	1.86348	1.36226		0.534773	0.495514	0.961261	3.92584		1.43769	1.63099	1.36865	0.91304		1.34607	1.0605	0.836681	0.837262		2.54471	1.94598	1.57407	1.59052		0.902814	0.709316	1.04066	1.50056		2.48759	2.14169	2.74679	2.74489		0.86799	1.0394	0.667458	1.66065		1.02456	0.791138	1.19086	1.13132	1.59439		1.19582	0.925946
	hsa-miR-365	0.792647	0.745227	0.433093	1.15569		0.891157	0.45874	2.0516	1.1923		2.20878	0.717102	0.960096	1.20435		2.43556	0.792372	0.427575	1.21188		4.18869	7.75162	3.98202	4.62515		0.671985	0.759172	1.04935	1.86801		1.77246	1.34513	2.75633	2.228		0.357682	0.557773	2.18973	2.28905		0.895026	0.659754	0.829895	1.00835	1.7593		1.85189	0.923382
	hsa-miR-382	0.525768	0.390258	0.140389	0.782683		1.56428	0.447047	1.67307	0.854706		5.6824	0.542051	0.22633	2.63628		3.62882	0.894714	0.454861	0.677128		7.90218	12.3227	2.67261	7.93511		0.335004	0.903283	1.45422	2.27245		1.25745	3.50036	2.49407	6.16671		0.487171	0.339033	2.38089	2.54295		0.923542	0.513434	0.460174	0.537468	1.00783		2.56196	0.680303
	hsa-miR-423-3P	1.28387	1.41568	1.28833	1.45347		0.522137	0.708333	0.966942	2.79626		1.30224	1.08373	0.777007	0.804966		1.49692	1.05555	0.867539	0.72951		2.28826	1.86509	1.30247	1.56401		0.943602	0.868291	1.09448	1.11516		2.97214	1.95274	3.01571	2.91097		0.916687	0.874482	0.688009	1.81315		1.18653	1.28766	2.10928	1.16939	2.07304		1.46993	1.26378
	hsa-miR-423-5p	1.30089	1.82957	0.827309	1.16756		0.51853	0.659982	0.928196	3.14814		1.30949	0.894406	1.12039	0.862143		1.80125	0.875391	0.800514	0.792235		2.60268	2.98142	1.42109	1.59771		0.904379	0.587638	1.23371	1.5252		3.8218	1.68092	2.10562	4.42369		1.35402	1.00295	0.611426	1.20435		1.08787	1.38847	1.27766	1.15629	1.46866		1.79938	0.590701
	hsa-miR-433	0.981799	0.179182	0.295146	1.51519		0.962928	0.394337	1.84741	1.42553		2.63582	0.631674	0.870702	2.22414		2.6468	0.496632	0.592238	1.28454		4.70111	7.80825	3.16017	4.90074		0.390393	0.823021	153.596	3.11234		1.60547	1.90528	5.93809	3.86375		0.945402	0.128425	5.14796	1.59992		1.34234	0.754582	0.325504	0.661472	0.93158		1.76877	1.47197
	hsa-miR-484	2.50186	5.66078	2.43344	1.4025		0.872968	0.478636	0.560972	4.26634		1.62225	1.06069	1.5768	0.866337		1.08223	1.08147	0.846159	1.00975		3.14978	2.9004	1.23906	0.608888		0.966104	0.392632	1.38343	1.90561		1.8163	1.24574	1.71594	2.33432		1.16393	0.99103	0.829894	1.04464		0.996713	1.34934	1.87807	1.76327	2.1188		1.40469	0.94491
	hsa-miR-486	1.95545	2.15323	1.57844	1.77338		0.331137	0.631344	1.14353	4.18289		1.28009	0.642714	0.334076	1.31335		1.70557	0.712148	0.809583	1.01695		2.38378	1.26598	1.39305	1.17793		0.708701	0.548381	1.95375	1.317		5.40484	1.45826	2.95314	4.12745		2.04096	0.898288	0.404231	1.34934		1.47836	1.2728	1.30134	1.52838	1.65061		2.06194	0.796088
	hsa-miR-574-3p	1.3435	2.33432	1.9917	1.55617		0.641713	0.49689	1.10343	2.84218		1.69173	1.50681	1.15149	1.15629		1.66382	0.875087	0.824448	0.833064		4.12387	2.53502	1.97931	1.39862		0.824162	0.69834	1.2544	1.38511		2.79191	2.61036	2.578	2.86841		0.772845	1.2616	0.663537	1.54569		0.72422	0.633098	0.987943	0.809162	1.18715		1.7405	0.898443
	hsa-miR-9*	0.655991	4.81238	0.544781	1.0026		0.174797	1.17507	1.47913	3.29151		#VALUE!	#VALUE!	#VALUE!	#VALUE!		#VALUE!	#VALUE!	#VALUE!	#VALUE!		#VALUE!	#VALUE!	#VALUE!	#VALUE!		#VALUE!	#VALUE!	#VALUE!	#VALUE!		#VALUE!	#VALUE!	#VALUE!	#VALUE!		#VALUE!	#VALUE!	#VALUE!	#VALUE!		#VALUE!	#VALUE!	#VALUE!	#VALUE!	#VALUE!		#VALUE!	#VALUE!
	mmu-miR-1195	#VALUE!	#VALUE!	#VALUE!	#VALUE!		#VALUE!	#VALUE!	#VALUE!	#VALUE!		#VALUE!	#VALUE!	#VALUE!	#VALUE!		#VALUE!	#VALUE!	#VALUE!	#VALUE!		#VALUE!	#VALUE!	#VALUE!	#VALUE!		#VALUE!	#VALUE!	#VALUE!	#VALUE!		#VALUE!	#VALUE!	#VALUE!	#VALUE!		#VALUE!	#VALUE!	#VALUE!	#VALUE!		#VALUE!	#VALUE!	#VALUE!	#VALUE!	#VALUE!		#VALUE!	#VALUE!
	mmu-miR-1896	1.5481	1.9541	1.29459	1.83719		0.693756	0.509622	1.47683	1.91521		1.63439	1.59521	1.51335	6.40301		1.60186	1.06714	0.276576	2.11514		4.46141	3.8785	1.63978	1.72011		1.06474	0.761281	1.56428	0.788674		1.20895	1.12175	1.75534	2.2843		0.196793	0.505488	10.5542	0.952474		1.4125	0.683138	3.64584	2.27403	1.04337		1.04192	2.30258
	mmu-miR-1897-5p	0.290982	0.643941	1.21756	0.95727		0.886382	0.90689	0.836247	1.48761		4.13318	0.920986	4.46064	1.02048		2.08241	0.617388	0.432343	1.79907		36.0081	5.99704	2.78418	1.4613		0.830038	1.37102	1.08466	0.810144		2.8412	1.21041	2.06551	2.86493		1.00452	1.26971	1.32455	0.591931		0.832631	1.46485	3.83905	1.23692	1.73839		0.945238	3.00788
	mmu-miR-1935	0.183487	#VALUE!	#VALUE!	0.350321		0.597392	0.33675	1.32846	3.74185		#VALUE!	#VALUE!	#VALUE!	#VALUE!		#VALUE!	#VALUE!	#VALUE!	#VALUE!		#VALUE!	#VALUE!	#VALUE!	#VALUE!		#VALUE!	#VALUE!	#VALUE!	#VALUE!		1.62029	#VALUE!	#VALUE!	#VALUE!		0.0970081	1.32524	2.98814	2.60313		#VALUE!	#VALUE!	#VALUE!	#VALUE!	#VALUE!		#VALUE!	#VALUE!
	mmu-miR-202	4.15256	3.33572	4.6557	0.955944		0.971981	0.303759	0.456283	7.42299		0.918276	1.30677	0.920187	0.746389		0.832776	1.51047	1.11265	0.714497		3.42179	0.822308	0.813803	0.300357		0.764586	0.53394	0.897976	2.72782		1.73207	0.785945	2.96596	1.41372		1.18222	0.858864	0.74458	1.32271		0.626658	1.01238	1.20895	1.35637	0.853669		1.29302	1.00888
	mmu-miR-28*	0.837697	0.452347	0.788674	1.47172		0.801348	0.59646	2.1622	0.967612		5.37961	1.33007	1.34583	2.82353		1.91919	0.768704	0.324997	2.08565		2.89638	9.48239	1.6509	4.93569		0.51844	1.25288	0.711162	2.16482		1.04881	1.98309	2.67169	3.99377		0.337685	0.563602	1.65147	3.1816		0.44013	0.445038	1.33145	0.815073	0.964598		1.25788	0.926588
	mmu-miR-29b*	#VALUE!	#VALUE!	#VALUE!	#VALUE!		#VALUE!	#VALUE!	#VALUE!	#VALUE!		#VALUE!	#VALUE!	#VALUE!	#VALUE!		#VALUE!	#VALUE!	#VALUE!	#VALUE!		#VALUE!	#VALUE!	#VALUE!	#VALUE!		#VALUE!	#VALUE!	#VALUE!	#VALUE!		#VALUE!	#VALUE!	#VALUE!	#VALUE!		#VALUE!	#VALUE!	#VALUE!	#VALUE!		#VALUE!	#VALUE!	#VALUE!	#VALUE!	#VALUE!		3.38112	0.504351
	mmu-miR-344	0.782005	2.68189	2.92259	0.784176		0.709193	0.289222	0.905164	5.38614		0.736113	1.09505	0.802181	0.239816		0.946057	1.55941	1.76663	0.383687		1.17263	1.08805	1.73237	0.587944		0.797607	0.157645	2.16557	3.67247		5.43866	0.939034	4.82741	2.71368		1.64518	1.06087	0.497666	1.15129		0.598843	1.08091	1.50342	1.09752	1.53608		0.7004	0.373777
	mmu-miR-345	1.05263	1.58777	0.46587	0.893785		1.08448	0.794985	1.90132	0.61005		1.80406	0.0702796	0.976877	0.692674		1.56401	1.19024	0.540082	0.994643		5.87261	7.63168	1.81378	3.76331		0.622006	1.25006	0.701249	1.83401		3.41527	1.31951	3.83972	4.14394		1.48349	0.668036	0.540738	1.86607		0.581863	0.562042	0.490985	1.31745	1.65835		3.3958	0.216097
	mmu-miR-345-5p	0.894405	0.471066	0.855594	1.12584		1.10573	0.657016	2.07628	0.662963		2.83874	0.371195	0.919072	1.08016		2.26302	0.510594	0.869495	0.995332		2.81425	5.68338	1.99412	2.79675		0.991545	1.1923	0.592444	1.42776		4.15616	1.31974	1.68792	0.117868		1.02758	0.473439	1.09828	1.87157		0.808461	0.611002	0.741876	0.453838	1.40274		1.37102	0.769104
	mmu-miR-34c*	1.95274	3.28866	3.28866	2.19999		0.606887	0.305978	1.3036	4.13103		0.800238	1.50473	2.86096	0.430326		1.16837	0.959597	0.837696	1.06474		1.9653	1.22073	1.44468	0.482215		0.829176	0.590394	1.57762	1.29482		3.03617	1.71624	3.43724	2.0059		0.920347	2.05231	0.445423	1.18859		3.87514	1.66584	4.09042	4.33866	3.25859		1.35966	1.75109
	mmu-miR-351	0.719591	2.19657	2.92057	5.14528		0.150961	0.685035	3.70186	2.61217		4.69297	0.784312	0.870249	0.734839		1.50681	0.471883	0.987258	1.42454		3.15469	1.38367		1.69056		0.678067	0.368951	1.86025	2.14875		1.70143	2.12984	4.11744	3.24394		1.28143	0.779029	2.30817	0.433995		0.377095	0.469111	0.179618	1.95884	0.632001		0.680186	0.392564
	mmu-miR-376b	#VALUE!	#VALUE!	#VALUE!	#VALUE!		#VALUE!	#VALUE!	#VALUE!	#VALUE!		#VALUE!	#VALUE!	#VALUE!	#VALUE!		#VALUE!	#VALUE!	#VALUE!	#VALUE!		#VALUE!	#VALUE!	#VALUE!	#VALUE!		#VALUE!	#VALUE!	#VALUE!	#VALUE!		#VALUE!	#VALUE!	#VALUE!	#VALUE!		#VALUE!	#VALUE!	#VALUE!	#VALUE!		#VALUE!	#VALUE!	#VALUE!	#VALUE!	#VALUE!		#VALUE!	#VALUE!
	mmu-miR-494	275.517	747.537	447.269	0.00275258		0.00377057	116.889	0.00204172	1111.28		1.03186	1.68559	1.47044	4.09467e-07		1.4342	1.18366	0.762733	0.772309		33.1572	0.00199037	28.0952	0.000847941		14.6441	5.44243	0.000333102	37.6675		3.25352	1.66209	0.92723	2.32083e-05		1.11961	0.75158	1.15589	1.02811		7.4837	0.000220911	34.8177	11.6621	11.079		35.5986	0.000472221
	mmu-miR-503*	1.54703	1.85768	2.75203	3.1943		0.939848	0.339033	0.909094	3.45216		2.69914	1.66036	0.73995	0.970298		1.47478	0.907834	1.18879	0.628289		5.16136	3.60188	2.01356	1.71327		0.809302	0.711902	0.923222	1.88002		2.54118	1.80188	2.58023	2.92513		0.870853	1.7106	0.508563	1.31997		0.807482	1.00104	0.848803	0.559613	1.04427		1.35707	1.04717
	mmu-miR-685	0.794159	0.80804	0.501214	0.910353		3.72825	0.317648	1.64205	0.514235		1.75412	0.838423	1.76755	1.00748		1.4347	1.0979	0.53394	1.189		1.32111	3.76005	1.79222	1.42282		1.74684	2.21876	0.370039	0.697251		2.59683	1.59411	2.19885	1.98584		0.523677	0.775797	1.72878	1.4238		2.58292	1.54007	1.15269	1.41226	2.99177		1.05775	1.30044
	mmu-miR-702	0.344481	2.15771	0.713753	#VALUE!		0.315235	0.40966	0.95429	8.11449		1.62873	1.54088	3.12044	0.741619		1.54515	1.99274	0.397148	0.817761		2.10053	#VALUE!	0.505138	0.0224639		0.698702	0.0958385	4.02713	3.70828		4.66217	3.93674	0.632001	1.95342		1.13131	0.734584	1.8609	0.646625		1.18592	1.33237	0.709561	0.713508	2.86791		0.710546	1.264
	mmu-miR-706	0.611108	0.21279	0.402622	2.48889		0.371775	1.80688	6.3886	0.233016		2.69307	0.193077	2.91854	1.13465		2.0998	0.468217	0.701857	1.44919		2.66336	4.50413	1.89901	16.1476		0.892702	3.25183	0.312569	1.1021		1.94531	2.26106	2.36035	0.759962		0.356012	0.331481	3.78948	2.23613		2.6349	1.43769	0.0922537	0.428911	0.441887		3.84437	0.631455
	mmu-miR-741	#VALUE!	#VALUE!	#VALUE!	#VALUE!		#VALUE!	#VALUE!	#VALUE!	#VALUE!		#VALUE!	#VALUE!	#VALUE!	#VALUE!		#VALUE!	#VALUE!	#VALUE!	#VALUE!		#VALUE!	#VALUE!	#VALUE!	#VALUE!		#VALUE!	#VALUE!	#VALUE!	#VALUE!		#VALUE!	#VALUE!	#VALUE!	#VALUE!		#VALUE!	#VALUE!	#VALUE!	#VALUE!		#VALUE!	#VALUE!	#VALUE!	#VALUE!	#VALUE!		#VALUE!	#VALUE!
	mmu-miR-877*	2.48458	2.17799	2.5088	1.69349		0.326239	0.50278	0.820741	7.42814		1.0629	1.13997	0.766842	0.516558		1.28165	1.38511	0.737645	0.763659		2.27166	0.969122	1.35919	0.633647		0.793196	0.35472	1.87482	1.89573		4.05654	2.16333	3.05304	3.74574		1.41348	1.25462	0.56772	0.993264		0.831623	0.946058	1.14076	1.73749	1.6644		1.13603	1.01255
	rno-miR-219-1-3p	#VALUE!	#VALUE!	#VALUE!	#VALUE!		#VALUE!	#VALUE!	#VALUE!	#VALUE!		#VALUE!	#VALUE!	#VALUE!	#VALUE!		#VALUE!	#VALUE!	#VALUE!	#VALUE!		#VALUE!	#VALUE!	#VALUE!	#VALUE!		#VALUE!	#VALUE!	#VALUE!	#VALUE!		#VALUE!	#VALUE!	#VALUE!	#VALUE!		#VALUE!	#VALUE!	#VALUE!	#VALUE!		#VALUE!	#VALUE!	#VALUE!	#VALUE!	#VALUE!		#VALUE!	#VALUE!
	U6 snRNA	1	1	1	1		1	1	1	1		1	1	1	1		1	1	1	1		1	1	1	1		1	1	1	1		1	1	1	1		1	1	1	1		1	1	1	1	1		1	1
[truncated: 18 more columns]

## Sheet: T test
		Day 1	Day 2	Day 3	Day 4	Day 5	Day 6	Day 7
	Target Name
	hsa-let-7e	0.70117	0.893992	0.0825561	0.068978	0.262953	0.335301	0.053719
	hsa-miR-130a	0.881369	0.664637	0.0192358	0.449017	0.412929	0.0979946	0.0202968
	hsa-miR-145	0.0951349	0.483872	0.394223	0.417165	0.69999	0.232602	0.0956954
	hsa-miR-150	0.369494	0.804607	0.0168974	0.00109814	0.71733	0.0572074	0.204757
	hsa-miR-183	0.825716	#VALUE!	#VALUE!	#VALUE!	#VALUE!	#VALUE!	0.384522
	hsa-miR-199a	#VALUE!	#VALUE!	#VALUE!	#VALUE!	#VALUE!	#VALUE!	#VALUE!
	hsa-miR-199a-3p	0.365515	0.134878	0.0300497	0.846564	0.598346	0.00954601	0.00118721
	hsa-miR-200b	0.374626	0.320022	0.0643545	0.8207	0.276935	0.083331	0.0108879
	hsa-miR-206	0.417912	0.513288	0.0642722	0.499486	#VALUE!	0.232798	0.386095			Indicates CT values are not obtained for all the mice in all the days
	hsa-miR-20a	0.394619	0.515093	0.0876208	0.105128	0.485214	0.220062	0.0156589
	hsa-miR-22	0.810761	0.171038	0.00365758	0.530027	0.344195	0.0969281	0.00178774
	hsa-miR-221	0.569858	0.592252	0.0926891	0.215296	0.300934	0.0523899	0.0321101
	hsa-miR-223	0.372687	0.0713167	0.44526	0.178466	0.225285	0.32699	0.0452494
	hsa-miR-23a*	#VALUE!	#VALUE!	#VALUE!	#VALUE!	#VALUE!	#VALUE!	#VALUE!
	hsa-miR-23a	0.220986	0.204477	0.0374659	0.0012743	0.333049	0.60301	0.0922068
	hsa-miR-23b	0.282925	0.233078	0.0146824	#VALUE!	#VALUE!	#VALUE!	0.275886
	hsa-miR-342-3p	0.658065	0.153113	0.021212	0.00125336	0.791508	0.428882	0.0311574
	hsa-miR-365	0.357014	0.922002	0.00462948	0.301362	0.604139	0.0194016	0.0290398
	hsa-miR-382	0.0806009	0.578233	0.0184283	0.161341	0.210543	0.0415059	0.0242321
	hsa-miR-423-3P	0.838475	0.834757	0.0143453	0.00375621	0.227758	0.143413	0.0219365
	hsa-miR-423-5p	0.961973	0.940555	0.0449284	0.0277485	0.612282	0.814925	0.0776576
	hsa-miR-433	0.383887	0.648784	0.401662	0.393486	0.249271	0.134101	0.290608
	hsa-miR-484	0.304594	0.208062	0.289674	0.0164723	0.280133	0.677921	0.298975
	hsa-miR-486	0.754521	0.62748	0.357848	0.044016	0.370159	0.3133	0.130578
	hsa-miR-574-3p	0.394055	0.229931	0.0524514	0.000281902	0.367869	0.452528	0.0626536
	hsa-miR-9*	0.859683	#VALUE!	#VALUE!	#VALUE!	#VALUE!	#VALUE!	0.329493
	mmu-miR-1195	#VALUE!	#VALUE!	#VALUE!	#VALUE!	#VALUE!	#VALUE!	#VALUE!
	mmu-miR-1896	0.20907	0.275505	0.0465512	0.583503	0.39638	0.381868	0.362828
	mmu-miR-1897-5p	0.356544	0.229793	0.246354	0.0306866	0.543069	0.282646	0.094494
	mmu-miR-1935	#VALUE!	#VALUE!	#VALUE!	#VALUE!	#VALUE!	#VALUE!	#VALUE!
	mmu-miR-202	0.622809	0.754541	0.904481	0.194642	0.667119	0.515334	0.21136
	mmu-miR-28*	0.573991	0.21644	0.0879634	0.312065	0.328876	0.0506789	0.0639283
	mmu-miR-29b*	#VALUE!	#VALUE!	#VALUE!	#VALUE!	#VALUE!	#VALUE!	#VALUE!
	mmu-miR-344	0.982876	0.261837	0.522407	0.0640147	0.809027	0.167466	0.185266
	mmu-miR-345	0.799238	0.671656	0.0297972	0.0288258	0.359999	0.174151	0.0366881
	mmu-miR-345-5p	0.453553	0.835176	0.0337688	0.462285	0.335318	0.0254058	0.0683707
	mmu-miR-34c*	0.289071	0.496163	0.608601	0.0389112	0.00671254	0.0977481	0.00127191
	mmu-miR-351	0.468903	0.527259	0.291729	0.0577519	0.368508	0.61872	0.427149
	mmu-miR-376b	#VALUE!	#VALUE!	#VALUE!	#VALUE!	#VALUE!	#VALUE!	#VALUE!
	mmu-miR-494	0.852407	0.983634	0.945044	0.543195	0.992015	0.337539	0.37347
	mmu-miR-503*	0.286528	0.363907	0.0512315	0.00842778	0.322023	0.282572	0.0895007
	mmu-miR-685	0.35038	0.404062	0.298894	0.0307556	0.0785642	0.166913	0.0828964
	mmu-miR-702	#VALUE!	0.387638	#VALUE!	0.12699	0.743002	#VALUE!	0.373934
	mmu-miR-706	0.438968	0.485953	0.197166	0.871796	0.502106	0.0083714	0.640041
	mmu-miR-741	#VALUE!	#VALUE!	#VALUE!	#VALUE!	#VALUE!	#VALUE!	#VALUE!
	mmu-miR-877*	0.97648	0.471563	0.885778	0.00303176	0.927334	0.325115	0.103141
	rno-miR-219-1-3p	#VALUE!	#VALUE!	#VALUE!	#VALUE!	#VALUE!	#VALUE!	#VALUE!
	U6 snRNA							#DIV/0!

## Sheet: Avg. and SD
		Infected and treated						Infected						Infected and treated						Infected						Infected and treated						Infected						Infected and treated						Infected
		Day 1						Day 1						Day 2						Day 2						Day 3						Day 3						Day 4						Day 4
		Mice 1	Mice 2	Mice 3	Mice 4			Mice 1	Mice 2	Mice 3	Mice 4			Mice 1	Mice 2	Mice 3	Mice 4			Mice 1	Mice 2	Mice 3	Mice 4			Mice 1	Mice 2	Mice 3	Mice 4			Mice 1	Mice 2	Mice 3	Mice 4			Mice 1	Mice 2	Mice 3	Mice 4			Mice 1	Mice 2	Mice 3	Mice 4
	Target Name	Cт Mean	Cт Mean	Cт Mean	Cт Mean	Avg.	SD	Cт Mean	Cт Mean	Cт Mean	Cт Mean	Avg.	SD	Cт Mean	Cт Mean	Cт Mean	Cт Mean	Avg.	SD	Cт Mean	Cт Mean	Cт Mean	Cт Mean	Avg.	SD	Cт Mean	Cт Mean	Cт Mean	Cт Mean	Avg.	SD	Cт Mean	Cт Mean	Cт Mean	Cт Mean	Avg.	SD	Cт Mean	Cт Mean	Cт Mean	Cт Mean	Avg.	SD	Cт Mean	Cт Mean	Cт Mean	Cт Mean	Avg.	SD
	hsa-let-7e	1.0479	1.04935	0.619639	1.58502	1.07548	0.342368	0.379586	0.649544	2.41747	1.67772	1.28108	0.815512	1.94262	0.577943	0.811127	1.10496	1.10916	0.516159	1.5768	0.706616	0.742262	1.20916	1.05871	0.358874	2.38874	6.33898	1.85993	2.38048	3.24203	1.80081	0.639161	0.952804	1.49614	1.09752	1.04641	0.308013	2.0332	1.44368	4.1346	3.05834	2.66745	1.02533	1.19396	0.473603	0.846012	2.09036	1.15098	0.599192
	hsa-miR-130a	1.51466	1.32685	0.488693	2.11844	1.36216	0.582967	1.04174	0.355766	2.66845	1.01115	1.26928	0.853021	2.26852	0.793746	1.32019	0.846013	1.30712	0.591742	1.92619	0.852486	0.578244	1.05318	1.10253	0.504542	3.71793	5.13548	1.64547	3.46415	3.49076	1.24122	0.709808	0.670588	1.20957	1.73688	1.08171	0.433859	1.78046	1.41348	2.39869	1.85864	1.86282	0.35209	0.649882	0.705271	0.6728	3.24282	1.31769	1.11165
	hsa-miR-145	0.358799	0.412152	0.353124	0.629051	0.438282	0.112522	0.977555	0.236555	1.99343	2.16933	1.34422	0.784799	2.09616	0.922583	1.67104	1.21314	1.47573	0.446656	2.10344	0.831478	0.478885	1.19396	1.15194	0.604735	1.75321	3.57762	1.64262	3.22433	2.54945	0.861529	0.566442	0.444113	0.908148	4.37718	1.57397	1.62734	1.72518	1.13899	2.09326	1.85671	1.70354	0.351614	0.621036	0.390867	1.84901	2.228	1.27223	0.782148
	hsa-miR-150	2.2591	1.96803	1.60965	1.72758	1.89109	0.248644	0.666072	0.385218	1.33862	2.91148	1.32535	0.97909	1.32042	0.885154	1.03383	0.616426	0.963959	0.25443	1.1479	1.03598	0.893784	0.940826	1.00462	0.0972983	2.71556	2.07952	1.49926	3.33399	2.40708	0.686613	0.993954	1.44018	0.829463	0.842209	1.02645	0.247476	3.10857	2.90442	3.86441	3.62065	3.37451	0.384805	0.870702	0.693155	0.807341	2.05231	1.10588	0.550116
	hsa-miR-183	2.57665	4.79158	0.791411	2.65461	2.70356	1.41727	0.416532	0.233501	7.04452	1.45952	2.28852	2.78542	#VALUE!	#VALUE!	#VALUE!	#VALUE!	#VALUE!	#VALUE!	#VALUE!	#VALUE!	#VALUE!	#VALUE!	#VALUE!	#VALUE!	#VALUE!	#VALUE!	#VALUE!	#VALUE!	#VALUE!	#VALUE!	#VALUE!	#VALUE!	#VALUE!	#VALUE!	#VALUE!	#VALUE!	#VALUE!	#VALUE!	#VALUE!	#VALUE!	#VALUE!	#VALUE!	#VALUE!	#VALUE!	#VALUE!	#VALUE!	#VALUE!	#VALUE!
	hsa-miR-199a	#VALUE!	#VALUE!	#VALUE!	1.71802	#VALUE!	#VALUE!	1.70971	0.916844	2.22955	0.286132	1.28556	0.7426	#VALUE!	#VALUE!	#VALUE!	#VALUE!	#VALUE!	#VALUE!	#VALUE!	#VALUE!	#VALUE!	#VALUE!	#VALUE!	#VALUE!	#VALUE!	#VALUE!	#VALUE!	#VALUE!	#VALUE!	#VALUE!	#VALUE!	#VALUE!	#VALUE!	#VALUE!	#VALUE!	#VALUE!	#VALUE!	#VALUE!	#VALUE!	#VALUE!	#VALUE!	#VALUE!	#VALUE!	#VALUE!	#VALUE!	#VALUE!	#VALUE!	#VALUE!
	hsa-miR-199a-3p	0.719466	0.885154	0.262975	1.11419	0.745447	0.311828	1.30858	0.488692	2.54736	0.613868	1.23962	0.817066	4.36279	1.03616	2.29939	2.3706	2.51723	1.19044	2.17686	0.719093	0.504613	1.26598	1.16664	0.645948	8.25919	19.8353	4.43213	9.52685	10.5134	5.69945	0.525222	1.23371	0.723969	2.13169	1.15365	0.620992	0.830758	1.18222	2.68421	0.928839	1.40651	0.748747	0.37462	0.661356	1.6929	2.38419	1.27827	0.805008
	hsa-miR-200b	0.444575	0.747683	0.482132	1.04645	0.680209	0.241578	0.422933	0.365641	5.56932	1.16111	1.87975	2.15315	2.7283	1.08222	1.92252	1.13367	1.71668	0.672342	1.75443	0.743806	0.450001	1.70291	1.16279	0.575625	2.09725	6.04818	1.37411	4.0798	3.39984	1.82184	0.929483	0.83422	1.02704	1.25571	1.01161	0.156552	1.1489	0.841042	1.64975	1.9109	1.38765	0.417812	0.624706	0.735731	0.75799	2.8704	1.24721	0.938509
	hsa-miR-206	0.27065	0.160818	0.0801307	3.04301	0.888652	1.24566	1.72011	1.05446	5.48503	0.100516	2.09003	2.04288	11.9009	0.146808	1.23114	7.7382	5.25427	4.81195	7.06652	0.140243	0.222519	4.53468	2.99099	2.9489	1.25028	67.8487	27.9398	92.5557	47.3986	35.2338	0.612275	0.69846	3.3363	0.700885	1.33698	1.15486	0.89487	0.50026	1.87612	2.04592	1.32929	0.649729	0.202326	0.383089	11.8248	1.09107	3.37533	4.88962
	hsa-miR-20a	1.98997	2.01356	0.867388	1.64575	1.62917	0.463283	0.351537	0.953133	1.40713	2.12101	1.2082	0.646475	2.53239	0.951648	1.02349	1.15149	1.41475	0.649226	1.94329	0.728752	0.875088	0.806922	1.08851	0.496214	4.57018	3.17168	1.35308	1.75352	2.71211	1.26782	0.641379	0.66908	1.87157	1.24509	1.10678	0.503044	3.68267	0.974511	2.26537	2.61127	2.38345	0.966813	1.25941	0.957106	0.420375	1.97349	1.1526	0.561169
	hsa-miR-22	1.18448	1.17467	0.556807	1.33816	1.06353	0.299653	0.903283	0.534495	2.41203	0.858715	1.17713	0.72704	2.80694	1.16635	1.75686	1.25963	1.74745	0.651587	1.67249	0.725476	0.719965	1.14473	1.06566	0.390425	4.10961	4.23981	1.99446	3.90954	3.56335	0.913406	0.79996	0.805524	1.06807	1.45297	1.03163	0.266292	2.48544	0.826163	1.76357	1.61608	1.67281	0.589201	0.967612	0.624382	0.584997	2.82941	1.2516	0.923024
	hsa-miR-221	1.59964	1.53235	0.880716	1.0979	1.27765	0.299341	0.676776	0.699186	1.80344	1.17182	1.08781	0.458029	2.18593	1.19271	1.15049	1.10439	1.40838	0.450005	2.27403	0.87433	0.851601	0.590599	1.14764	0.659808	4.42369	2.12321	1.47044	2.48673	2.62602	1.09991	0.354351	1.15769	2.02687	1.20268	1.1854	0.59156	1.43172	1.50186	2.43471	4.66783	2.50903	1.30776	0.822878	0.504438	0.869194	2.77166	1.24204	0.894218
	hsa-miR-223	1.89474	1.44493	1.06363	1.40347	1.45169	0.295488	0.904379	0.491069	1.18017	1.90792	1.12089	0.516353	2.15099	1.79626	1.37268	1.02811	1.58701	0.424311	1.20414	0.971308	1.10573	0.773246	1.01361	0.161517	1.83305	1.48375	0.866487	0.744452	1.23194	0.44608	0.767507	1.08241	1.0727	1.12214	1.01119	0.141904	2.18101	1.26839	2.24856	2.24078	1.98469	0.414377	0.875391	0.899378	0.500694	2.53678	1.20306	0.786086
	hsa-miR-23a*	#VALUE!	#VALUE!	#VALUE!	#VALUE!	#VALUE!	#VALUE!	#VALUE!	#VALUE!	#VALUE!	#VALUE!	#VALUE!	#VALUE!	#VALUE!	#VALUE!	#VALUE!	#VALUE!	#VALUE!	#VALUE!	#VALUE!	#VALUE!	#VALUE!	#VALUE!	#VALUE!	#VALUE!	#VALUE!	#VALUE!	#VALUE!	#VALUE!	#VALUE!	#VALUE!	#VALUE!	#VALUE!	#VALUE!	#VALUE!	#VALUE!	#VALUE!	#VALUE!	#VALUE!	#VALUE!	#VALUE!	#VALUE!	#VALUE!	#VALUE!	#VALUE!	#VALUE!	#VALUE!	#VALUE!	#VALUE!
	hsa-miR-23a	1.70941	2.15921	1.33284	1.52784	1.68232	0.305841	0.863639	0.39461	1.7944	1.63524	1.17197	0.570393	2.00208	2.1652	2.28865	0.917321	1.84331	0.544199	2.23071	0.854114	0.535701	0.97976	1.15007	0.644558	3.89399	3.53632	1.4352	2.07376	2.73482	1.01392	0.942948	0.599673	1.0594	1.66931	1.06783	0.386204	2.84514	2.37924	2.36608	2.80208	2.59814	0.226038	0.756546	1.18715	0.660441	1.68588	1.0725	0.405893
	hsa-miR-23b	0.10222	0.192209	1.582	0.796502	0.668232	0.591268	0.743678	0.193949	3.29836	2.10198	1.58449	1.2089	2.32987	0.63739	1.64063	2.16633	1.69355	0.660813	0.724094	0.830614	0.891465	1.8651	1.07782	0.458467	8.32817	4.11816	4.56306	8.27065	6.32001	1.98575	0.399149	0.547526	1.15348	3.96687	1.51676	1.44252	#VALUE!	1.52494	2.12837	#VALUE!	#VALUE!	#VALUE!	1.07084	1.08579	0.913673	0.941316	1.00291	0.0762266
	hsa-miR-342-3p	2.13909	2.1199	1.86348	1.36226	1.87118	0.31333	0.534773	0.495514	0.961261	3.92584	1.47935	1.42424	1.43769	1.63099	1.36865	0.91304	1.33759	0.263302	1.34607	1.0605	0.836681	0.837262	1.02013	0.209141	2.54471	1.94598	1.57407	1.59052	1.91382	0.393385	0.902814	0.709316	1.04066	1.50056	1.03834	0.291666	2.48759	2.14169	2.74679	2.74489	2.53024	0.247871	0.86799	1.0394	0.667458	1.66065	1.05888	0.371537
	hsa-miR-365	0.792647	0.745227	0.433093	1.15569	0.781663	0.25634	0.891157	0.45874	2.0516	1.1923	1.14845	0.582989	2.20878	0.717102	0.960096	1.20435	1.27258	0.567303	2.43556	0.792372	0.427575	1.21188	1.21685	0.756374	4.18869	7.75162	3.98202	4.62515	5.13687	1.52738	0.671985	0.759172	1.04935	1.86801	1.08713	0.47199	1.77246	1.34513	2.75633	2.228	2.02548	0.524893	0.357682	0.557773	2.18973	2.28905	1.34856	0.894325
	hsa-miR-382	0.525768	0.390258	0.140389	0.782683	0.459774	0.232091	1.56428	0.447047	1.67307	0.854706	1.13478	0.506372	5.6824	0.542051	0.22633	2.63628	2.27176	2.17606	3.62882	0.894714	0.454861	0.677128	1.41388	1.28822	7.90218	12.3227	2.67261	7.93511	7.70816	3.41834	0.335004	0.903283	1.45422	2.27245	1.24124	0.714885	1.25745	3.50036	2.49407	6.16671	3.35464	1.80747	0.487171	0.339033	2.38089	2.54295	1.43751	1.02734
	hsa-miR-423-3P	1.28387	1.41568	1.28833	1.45347	1.36034	0.0754474	0.522137	0.708333	0.966942	2.79626	1.24842	0.907501	1.30224	1.08373	0.777007	0.804966	0.991986	0.215563	1.49692	1.05555	0.867539	0.72951	1.03738	0.289457	2.28826	1.86509	1.30247	1.56401	1.75496	0.366656	0.943602	0.868291	1.09448	1.11516	1.00538	0.1032	2.97214	1.95274	3.01571	2.91097	2.71289	0.440447	0.916687	0.874482	0.688009	1.81315	1.07308	0.435857
	hsa-miR-423-5p	1.30089	1.82957	0.827309	1.16756	1.28133	0.360563	0.51853	0.659982	0.928196	3.14814	1.31371	1.06928	1.30949	0.894406	1.12039	0.862143	1.04661	0.181481	1.80125	0.875391	0.800514	0.792235	1.06735	0.424957	2.60268	2.98142	1.42109	1.59771	2.15072	0.658125	0.904379	0.587638	1.23371	1.5252	1.06273	0.35139	3.8218	1.68092	2.10562	4.42369	3.00801	1.14476	1.35402	1.00295	0.611426	1.20435	1.04319	0.278669
	hsa-miR-433	0.981799	0.179182	0.295146	1.51519	0.742829	0.541241	0.962928	0.394337	1.84741	1.42553	1.15755	0.54039	2.63582	0.631674	0.870702	2.22414	1.59058	0.856103	2.6468	0.496632	0.592238	1.28454	1.25505	0.859122	4.70111	7.80825	3.16017	4.90074	5.14257	1.67997	0.390393	0.823021		3.11234	1.44192	1.1943	1.60547	1.90528	5.93809	3.86375	3.32815	1.73859	0.945402	0.128425	5.14796	1.59992	1.95543	1.91551
	hsa-miR-484	2.50186	5.66078	2.43344	1.4025	2.99964	1.59694	0.872968	0.478636	0.560972	4.26634	1.54473	1.57819	1.62225	1.06069	1.5768	0.866337	1.28152	0.325743	1.08223	1.08147	0.846159	1.00975	1.0049	0.0962615	3.14978	2.9004	1.23906	0.608888	1.97453	1.07753	0.966104	0.392632	1.38343	1.90561	1.16194	0.555041	1.8163	1.24574	1.71594	2.33432	1.77807	0.386688	1.16393	0.99103	0.829894	1.04464	1.00737	0.120066
	hsa-miR-486	1.95545	2.15323	1.57844	1.77338	1.86512	0.21317	0.331137	0.631344	1.14353	4.18289	1.57223	1.535	1.28009	0.642714	0.334076	1.31335	0.892558	0.4188	1.70557	0.712148	0.809583	1.01695	1.06106	0.388045	2.38378	1.26598	1.39305	1.17793	1.55518	0.484463	0.708701	0.548381	1.95375	1.317	1.13196	0.554368	5.40484	1.45826	2.95314	4.12745	3.48592	1.4568	2.04096	0.898288	0.404231	1.34934	1.1732	0.602272
	hsa-miR-574-3p	1.3435	2.33432	1.9917	1.55617	1.80642	0.384031	0.641713	0.49689	1.10343	2.84218	1.27106	0.934337	1.69173	1.50681	1.15149	1.15629	1.37658	0.232097	1.66382	0.875087	0.824448	0.833064	1.04911	0.355423	4.12387	2.53502	1.97931	1.39862	2.50921	1.01514	0.824162	0.69834	1.2544	1.38511	1.0405	0.286525	2.79191	2.61036	2.578	2.86841	2.71217	0.12159	0.772845	1.2616	0.663537	1.54569	1.06092	0.359226
	hsa-miR-9*	0.655991	4.81238	0.544781	1.0026	1.75394	1.77385	0.174797	1.17507	1.47913	3.29151	1.53013	1.12562	#VALUE!	#VALUE!	#VALUE!	#VALUE!	#VALUE!	#VALUE!	#VALUE!	#VALUE!	#VALUE!	#VALUE!	#VALUE!	#VALUE!	#VALUE!	#VALUE!	#VALUE!	#VALUE!	#VALUE!	#VALUE!	#VALUE!	#VALUE!	#VALUE!	#VALUE!	#VALUE!	#VALUE!	#VALUE!	#VALUE!	#VALUE!	#VALUE!	#VALUE!	#VALUE!	#VALUE!	#VALUE!	#VALUE!	#VALUE!	#VALUE!	#VALUE!
	mmu-miR-1195	#VALUE!	#VALUE!	#VALUE!	#VALUE!	#VALUE!	#VALUE!	#VALUE!	#VALUE!	#VALUE!	#VALUE!	#VALUE!	#VALUE!	#VALUE!	#VALUE!	#VALUE!	#VALUE!	#VALUE!	#VALUE!	#VALUE!	#VALUE!	#VALUE!	#VALUE!	#VALUE!	#VALUE!	#VALUE!	#VALUE!	#VALUE!	#VALUE!	#VALUE!	#VALUE!	#VALUE!	#VALUE!	#VALUE!	#VALUE!	#VALUE!	#VALUE!	#VALUE!	#VALUE!	#VALUE!	#VALUE!	#VALUE!	#VALUE!	#VALUE!	#VALUE!	#VALUE!	#VALUE!	#VALUE!	#VALUE!
	mmu-miR-1896	1.5481	1.9541	1.29459	1.83719	1.65849	0.256867	0.693756	0.509622	1.47683	1.91521	1.14885	0.572406	1.63439	1.59521	1.51335	6.40301	2.78649	2.08846	1.60186	1.06714	0.276576	2.11514	1.26518	0.680504	4.46141	3.8785	1.63978	1.72011	2.92495	1.26227	1.06474	0.761281	1.56428	0.788674	1.04474	0.322584	1.20895	1.12175	1.75534	2.2843	1.59258	0.467391	0.196793	0.505488	10.5542	0.952474	3.05225	4.3396
	mmu-miR-1897-5p	0.290982	0.643941	1.21756	0.95727	0.777439	0.346595	0.886382	0.90689	0.836247	1.48761	1.02928	0.265862	4.13318	0.920986	4.46064	1.02048	2.63382	1.66748	2.08241	0.617388	0.432343	1.79907	1.2328	0.717975	36.0081	5.99704	2.78418	1.4613	11.5627	14.2096	0.830038	1.37102	1.08466	0.810144	1.02397	0.227739	2.8412	1.21041	2.06551	2.86493	2.24551	0.678666	1.00452	1.26971	1.32455	0.591931	1.04768	0.289622
	mmu-miR-1935	0.183487	#VALUE!	#VALUE!	0.350321	#VALUE!	#VALUE!	0.597392	0.33675	1.32846	3.74185	1.50111	1.3438	#VALUE!	#VALUE!	#VALUE!	#VALUE!	#VALUE!	#VALUE!	#VALUE!	#VALUE!	#VALUE!	#VALUE!	#VALUE!	#VALUE!	#VALUE!	#VALUE!	#VALUE!	#VALUE!	#VALUE!	#VALUE!	#VALUE!	#VALUE!	#VALUE!	#VALUE!	#VALUE!	#VALUE!	1.62029	#VALUE!	#VALUE!	#VALUE!	#VALUE!	#VALUE!	0.0970081	1.32524	2.98814	2.60313	1.75338	1.13728
	mmu-miR-202	4.15256	3.33572	4.6557	0.955944	3.27498	1.41934	0.971981	0.303759	0.456283	7.42299	2.28875	2.97458	0.918276	1.30677	0.920187	0.746389	0.972904	0.205266	0.832776	1.51047	1.11265	0.714497	1.0426	0.306386	3.42179	0.822308	0.813803	0.300357	1.33956	1.22061	0.764586	0.53394	0.897976	2.72782	1.23108	0.873902	1.73207	0.785945	2.96596	1.41372	1.72443	0.793528	1.18222	0.858864	0.74458	1.32271	1.02709	0.234292
	mmu-miR-28*	0.837697	0.452347	0.788674	1.47172	0.887608	0.368414	0.801348	0.59646	2.1622	0.967612	1.13191	0.609194	5.37961	1.33007	1.34583	2.82353	2.71976	1.6511	1.91919	0.768704	0.324997	2.08565	1.27464	0.746825	2.89638	9.48239	1.6509	4.93569	4.74134	2.97784	0.51844	1.25288	0.711162	2.16482	1.16183	0.63862	1.04881	1.98309	2.67169	3.99377	2.42434	1.07367	0.337685	0.563602	1.65147	3.1816	1.43359	1.12482
	mmu-miR-29b*	#VALUE!	#VALUE!	#VALUE!	#VALUE!	#VALUE!	#VALUE!	#VALUE!	#VALUE!	#VALUE!	#VALUE!	#VALUE!	#VALUE!	#VALUE!	#VALUE!	#VALUE!	#VALUE!	#VALUE!	#VALUE!	#VALUE!	#VALUE!	#VALUE!	#VALUE!	#VALUE!	#VALUE!	#VALUE!	#VALUE!	#VALUE!	#VALUE!	#VALUE!	#VALUE!	#VALUE!	#VALUE!	#VALUE!	#VALUE!	#VALUE!	#VALUE!	#VALUE!	#VALUE!	#VALUE!	#VALUE!	#VALUE!	#VALUE!	#VALUE!	#VALUE!	#VALUE!	#VALUE!	#VALUE!	#VALUE!
	mmu-miR-344	0.782005	2.68189	2.92259	0.784176	1.79267	1.01316	0.709193	0.289222	0.905164	5.38614	1.82243	2.0695	0.736113	1.09505	0.802181	0.239816	0.718291	0.307507	0.946057	1.55941	1.76663	0.383687	1.16395	0.542195	1.17263	1.08805	1.73237	0.587944	1.14525	0.405995	0.797607	0.157645	2.16557	3.67247	1.69832	1.35098	5.43866	0.939034	4.82741	2.71368	3.47969	1.78154	1.64518	1.06087	0.497666	1.15129	1.08875	0.407335
	mmu-miR-345	1.05263	1.58777	0.46587	0.893785	1.00001	0.401503	1.08448	0.794985	1.90132	0.61005	1.09771	0.493816	1.80406	0.0702796	0.976877	0.692674	0.885974	0.623272	1.56401	1.19024	0.540082	0.994643	1.07224	0.369112	5.87261	7.63168	1.81378	3.76331	4.77034	2.18847	0.622006	1.25006	0.701249	1.83401	1.10183	0.48702	3.41527	1.31951	3.83972	4.14394	3.17961	1.10467	1.48349	0.668036	0.540738	1.86607	1.13958	0.553856
	mmu-miR-345-5p	0.894405	0.471066	0.855594	1.12584	0.836726	0.23504	1.10573	0.657016	2.07628	0.662963	1.1255	0.578314	2.83874	0.371195	0.919072	1.08016	1.30229	0.925177	2.26302	0.510594	0.869495	0.995332	1.15961	0.661418	2.81425	5.68338	1.99412	2.79675	3.32212	1.40295	0.991545	1.1923	0.592444	1.42776	1.05101	0.30648	4.15616	1.31974	1.68792	0.117868	1.82042	1.46821	1.02758	0.473439	1.09828	1.87157	1.11772	0.497969
	mmu-miR-34c*	1.95274	3.28866	3.28866	2.19999	2.68251	0.612419	0.606887	0.305978	1.3036	4.13103	1.58687	1.51278	0.800238	1.50473	2.86096	0.430326	1.39906	0.928084	1.16837	0.959597	0.837696	1.06474	1.0076	0.122764	1.9653	1.22073	1.44468	0.482215	1.27823	0.533084	0.829176	0.590394	1.57762	1.29482	1.073	0.386071	3.03617	1.71624	3.43724	2.0059	2.54889	0.709708	0.920347	2.05231	0.445423	1.18859	1.15167	0.584126
	mmu-miR-351	0.719591	2.19657	2.92057	5.14528	2.7455	1.5965	0.150961	0.685035	3.70186	2.61217	1.78751	1.43514	4.69297	0.784312	0.870249	0.734839	1.77059	1.68793	1.50681	0.471883	0.987258	1.42454	1.09762	0.411717	3.15469	1.38367		1.69056	2.07631	0.772758	0.678067	0.368951	1.86025	2.14875	1.26401	0.755437	1.70143	2.12984	4.11744	3.24394	2.79816	0.947191	1.28143	0.779029	2.30817	0.433995	1.20065	0.706868
	mmu-miR-376b	#VALUE!	#VALUE!	#VALUE!	#VALUE!	#VALUE!	#VALUE!	#VALUE!	#VALUE!	#VALUE!	#VALUE!	#VALUE!	#VALUE!	#VALUE!	#VALUE!	#VALUE!	#VALUE!	#VALUE!	#VALUE!	#VALUE!	#VALUE!	#VALUE!	#VALUE!	#VALUE!	#VALUE!	#VALUE!	#VALUE!	#VALUE!	#VALUE!	#VALUE!	#VALUE!	#VALUE!	#VALUE!	#VALUE!	#VALUE!	#VALUE!	#VALUE!	#VALUE!	#VALUE!	#VALUE!	#VALUE!	#VALUE!	#VALUE!	#VALUE!	#VALUE!	#VALUE!	#VALUE!	#VALUE!	#VALUE!
	mmu-miR-494	275.517	747.537	447.269	0.00275258	367.581	271.25	0.00377057	116.889	0.00204172	1111.28	307.043	466.77	1.03186	1.68559	1.47044	4.09467e-07	1.04697	0.648755	1.4342	1.18366	0.762733	0.772309	1.03823	0.284849	33.1572	0.00199037	28.0952	0.000847941	15.3138	15.4166	14.6441	5.44243	0.000333102	37.6675	14.4386	14.3964	3.25352	1.66209	0.92723	2.32083e-05	1.46072	1.19089	1.11961	0.75158	1.15589	1.02811	1.0138	0.15839
	mmu-miR-503*	1.54703	1.85768	2.75203	3.1943	2.33776	0.663516	0.939848	0.339033	0.909094	3.45216	1.41003	1.20305	2.69914	1.66036	0.73995	0.970298	1.51744	0.761692	1.47478	0.907834	1.18879	0.628289	1.04992	0.315339	5.16136	3.60188	2.01356	1.71327	3.12252	1.37862	0.809302	0.711902	0.923222	1.88002	1.08111	0.467275	2.54118	1.80188	2.58023	2.92513	2.4621	0.40942	0.870853	1.7106	0.508563	1.31997	1.10249	0.453733
	mmu-miR-685	0.794159	0.80804	0.501214	0.910353	0.753442	0.15238	3.72825	0.317648	1.64205	0.514235	1.55055	1.35506	1.75412	0.838423	1.76755	1.00748	1.34189	0.423212	1.4347	1.0979	0.53394	1.189	1.06389	0.329832	1.32111	3.76005	1.79222	1.42282	2.07405	0.98907	1.74684	2.21876	0.370039	0.697251	1.25822	0.752485	2.59683	1.59411	2.19885	1.98584	2.09391	0.362429	0.523677	0.775797	1.72878	1.4238	1.11301	0.483939
	mmu-miR-702	0.344481	2.15771	0.713753	#VALUE!	#VALUE!	#VALUE!	0.315235	0.40966	0.95429	8.11449	2.44842	3.28039	1.62873	1.54088	3.12044	0.741619	1.75792	0.859233	1.54515	1.99274	0.397148	0.817761	1.1882	0.620017	2.10053	#VALUE!	0.505138	0.0224639	#VALUE!	#VALUE!	0.698702	0.0958385	4.02713	3.70828	2.13249	1.75189	4.66217	3.93674	0.632001	1.95342	2.79608	1.59505	1.13131	0.734584	1.8609	0.646625	1.09336	0.479283
	mmu-miR-706	0.611108	0.21279	0.402622	2.48889	0.928851	0.911637	0.371775	1.80688	6.3886	0.233016	2.20007	2.49551	2.69307	0.193077	2.91854	1.13465	1.73483	1.12435	2.0998	0.468217	0.701857	1.44919	1.17977	0.642991	2.66336	4.50413	1.89901	16.1476	6.30354	5.76183	0.892702	3.25183	0.312569	1.1021	1.3898	1.11327	1.94531	2.26106	2.36035	0.759962	1.83167	0.637446	0.356012	0.331481	3.78948	2.23613	1.67827	1.44314
	mmu-miR-741	#VALUE!	#VALUE!	#VALUE!	#VALUE!	#VALUE!	#VALUE!	#VALUE!	#VALUE!	#VALUE!	#VALUE!	#VALUE!	#VALUE!	#VALUE!	#VALUE!	#VALUE!	#VALUE!	#VALUE!	#VALUE!	#VALUE!	#VALUE!	#VALUE!	#VALUE!	#VALUE!	#VALUE!	#VALUE!	#VALUE!	#VALUE!	#VALUE!	#VALUE!	#VALUE!	#VALUE!	#VALUE!	#VALUE!	#VALUE!	#VALUE!	#VALUE!	#VALUE!	#VALUE!	#VALUE!	#VALUE!	#VALUE!	#VALUE!	#VALUE!	#VALUE!	#VALUE!	#VALUE!	#VALUE!	#VALUE!
	mmu-miR-877*	2.48458	2.17799	2.5088	1.69349	2.21622	0.328758	0.326239	0.50278	0.820741	7.42814	2.26948	2.98362	1.0629	1.13997	0.766842	0.516558	0.871568	0.247815	1.28165	1.38511	0.737645	0.763659	1.04202	0.293794	2.27166	0.969122	1.35919	0.633647	1.30841	0.612548	0.793196	0.35472	1.87482	1.89573	1.22961	0.673775	4.05654	2.16333	3.05304	3.74574	3.25466	0.727295	1.41348	1.25462	0.56772	0.993264	1.05727	0.319995
	rno-miR-219-1-3p	#VALUE!	#VALUE!	#VALUE!	#VALUE!	#VALUE!	#VALUE!	#VALUE!	#VALUE!	#VALUE!	#VALUE!	#VALUE!	#VALUE!	#VALUE!	#VALUE!	#VALUE!	#VALUE!	#VALUE!	#VALUE!	#VALUE!	#VALUE!	#VALUE!	#VALUE!	#VALUE!	#VALUE!	#VALUE!	#VALUE!	#VALUE!	#VALUE!	#VALUE!	#VALUE!	#VALUE!	#VALUE!	#VALUE!	#VALUE!	#VALUE!	#VALUE!	#VALUE!	#VALUE!	#VALUE!	#VALUE!	#VALUE!	#VALUE!	#VALUE!	#VALUE!	#VALUE!	#VALUE!	#VALUE!	#VALUE!
	U6 snRNA	1	1	1	1	1	0	1	1	1	1	1	0	1	1	1	1	1	0	1	1	1	1	1	0	1	1	1	1	1	0	1	1	1	1	1	0	1	1	1	1	1	0	1	1	1	1	1	0
					U	24						41						30						37						36						36						36						38
					D	13						0						7						0						0						0						0						0
[truncated: 37 more columns]

## Sheet: Heat map
			Therapeutic group (1000 TCID50)
		D1	D2	D3	D4	D5	D6
	hsa-let-7e	1.07548	1.10916	3.24203	2.66745	0.814183	1.58886
	hsa-miR-130a	1.36216	1.30712	3.49076	1.86282	0.850538	1.75349
	hsa-miR-145	0.438282	1.47573	2.54945	1.70354	1.05282	1.82394
	hsa-miR-150	1.89109	0.963959	2.40708	3.37451	1.11989	2.01155
	hsa-miR-199a-3p	0.745447	2.51723	10.5134	1.40651	0.936006	2.9066
	hsa-miR-200b	0.680209	1.71668	3.39984	1.38765	0.790388	2.21968
	hsa-miR-20a	1.62917	1.41475	2.71211	2.38345	0.968685	1.94281
	hsa-miR-22	1.06353	1.74745	3.56335	1.67281	0.818713	2.16367
	hsa-miR-221	1.27765	1.40838	2.62602	2.50903	0.791194	2.86717
	hsa-miR-223	1.45169	1.58701	1.23194	1.98469	0.707927	1.50962
	hsa-miR-23a	1.68232	1.84331	2.73482	2.59814	0.850911	1.22484
	hsa-miR-342-3p	1.87118	1.33759	1.91382	2.53024	1.14645	1.30662
	hsa-miR-365	0.781663	1.27258	5.13687	2.02548	1.03046	2.32028
	hsa-miR-382	0.459774	2.27176	7.70816	3.35464	0.688489	2.28633
	hsa-miR-423-3P	1.36034	0.991986	1.75496	2.71289	1.56518	1.78707
	hsa-miR-423-5p	1.28133	1.04661	2.15072	3.00801	1.27579	0.955326
	hsa-miR-433	0.742829	1.59058	5.14257	3.32815	0.803096	1.98118
	hsa-miR-484	2.99964	1.28152	1.97453	1.77807	1.62124	1.18303
	hsa-miR-486	1.86512	0.892558	1.55518	3.48592	1.4463	1.36441
	hsa-miR-574-3p	1.80642	1.37658	2.50921	2.71217	0.868314	1.25791
	mmu-miR-1896	1.65849	2.78649	2.92495	1.59258	1.81177	1.54628
	mmu-miR-1897-5p	0.777439	2.63382	11.5627	2.24551	1.82237	1.59279
	mmu-miR-202	3.27498	0.972904	1.33956	1.72443	1.0116	1.40079
	mmu-miR-28*	0.887608	2.71976	4.74134	2.42434	0.799258	2.75049
	mmu-miR-344	1.79267	0.718291	1.14525	3.47969	1.16336	0.527458
	mmu-miR-345	1.00001	0.885974	4.77034	3.17961	0.92214	2.40123
	mmu-miR-345-5p	0.836726	1.30229	3.32212	1.82042	0.803584	2.84368
	mmu-miR-34c*	2.68251	1.39906	1.27823	2.54889	3.44573	2.96011
	mmu-miR-351	2.7455	1.77059	2.07631	2.79816	0.723333	1.49677
	mmu-miR-503*	2.33776	1.51744	3.12252	2.4621	0.852242	1.66517
	mmu-miR-685	0.753442	1.34189	2.07405	2.09391	1.93594	2.10335
	mmu-miR-706	0.928851	1.73483	6.30354	1.83167	1.00713	7.91624
	mmu-miR-877*	2.21622	0.871568	1.30841	3.25466	1.26407	0.775688
	U6 snRNA	1	1	1	1	1	1
