# Supplementary material for: The Effect of Oseltamivir on the Disease Progression of Lethal Influenza A Virus Infection: Plasma Cytokine and miRNA Responses in a Mouse Model
Source: Dis Markers. 2016 Mar 8;2016:9296457. doi: 10.1155/2016/9296457 (PMC4824134; doi:10.1155/2016/9296457)
Supplement: Supplementary file 1 — ESM_1.docx Effect of therapeutic oseltamivir treatment on cytokine levels in lethal influenza A virus infected mice. Changes in cytokine concentrations [TNF-α (a), IL-1β (b), and IL-12p70 (c)] over time in plasma samples of mice infected with 100 TCID50 lethal mouse adapted influenza A/Puerto Rico/8/34 (H1N1) virus and treated therapeutically either with oseltamivir phosphate or water. Therapeutic groups (Δ) were administered 24 h post-infection with oseltamivir 10 mg/kg by oral gavage twice daily for 5 days. An infected group (■) gavaged with distilled water was added as control for each experiment. On day 1 – 10 post-infection, plasma samples were collected from sacrificed mice and cytokine levels were measured by Mesoscale ELISA. Levels were indicated as pg/ml of plasma. For the purpose of analysis, cytokine levels below the detection limit were set to the lower limit of detection in each case. (DOCX 164 kb). ESM_2.xlsx Global rodent miRNA expression profile of healthy and A/Puerto Rico/8/34(H1N1) (PR8) virus (100 and 1000 TCID50) infected Balb/c mouse plasma samples. (XLSX 135 kb). ESM_3.xlsx Selected candidate miRNA expression profile comparison of Balb/c mice infected with 1000 TCID50 of mouse adapted A/Puerto Rico/8/34(H1N1) (PR8) virus and prophylactically treated with oseltamivir phosphate. (XLSX 287 kb). ESM_4.xlsx Selected candidate miRNA expression profile comparison of Balb/c mice infected with 1000 TCID50 of mouse adapted A/Puerto Rico/8/34(H1N1) (PR8) virus and therapeutically treated with oseltamivir phosphate. (XLSX 307 kb). ESM_5.xlsx Selected candidate miRNA expression profile comparison of Balb/c mice infected with 100 TCID50 of mouse adapted A/Puerto Rico/8/34(H1N1) (PR8) virus and therapeutically treated with oseltamivir phosphate. (XLSX 379 kb). [file 9296457.f1.zip › 9296457.f1/mat.9296457.v1.xlsx]

## Sheet: ESM_5
		The effect of oseltamivir on the disease progression of lethal influenza A virus infection: Plasma cytokine and miRNA responses in a mouse model
		Ashok K Chockalingam1, Salaheldin Hamed2, David G Goodwin5, Barry A Rosenzweig1, Eric Pang3, Michael T Boyne 2nd4# and Vikram Patel1*
		Author affiliations
		1DARS/OCP/OTS/CDER, 2OCP/OTS/CDER, 3OPQ/OLDP/CDER, 4DPA/OTR/OPS/CDER, 5DMD/OIR/CDRH, US Food and Drug Administration, Silver Spring, Maryland 20993 USA.
		# Present address: BioTechLogic, 717, Indian road, Glenview, IL 60025 USA.
		*E-mail address for corresponding author: Vikram.Patel@fda.hhs.gov

## Sheet: CT
	Therapeutic 100 TCID50 group
		Infected and treated					Infected				Infected and treated					Infected						Treatment			Infected					Infected and treated					Infected					Infected and treated					Infected
		Day 1					Day 1				Day 2					Day 2					Day 3				Day 3					Day 4					Day 4					Day 5					Day 5
		Mice 1	Mice 2	Mice 3	Mice 4		Mice 2	Mice 3	Mice 4		Mice 1	Mice 2	Mice 3	Mice 4		Mice 1	Mice 2	Mice 3	Mice 4		Mice 1	Mice 3	Mice 4		Mice 1	Mice 2	Mice 3	Mice 4		Mice 1	Mice 2	Mice 3	Mice 4		Mice 1	Mice 2	Mice 3	Mice 4		Mice 1	Mice 2	Mice 3	Mice 4		Mice 1	Mice 2	Mice 3	Mice 4
	Target Name	Cт Mean	Cт Mean	Cт Mean	Cт Mean		Cт Mean	Cт Mean	Cт Mean		Cт Mean	Cт Mean	Cт Mean	Cт Mean		Cт Mean	Cт Mean	Cт Mean	Cт Mean		Cт Mean	Cт Mean	Cт Mean		Cт Mean	Cт Mean	Cт Mean	Cт Mean		Cт Mean	Cт Mean	Cт Mean	Cт Mean		Cт Mean	Cт Mean	Cт Mean	Cт Mean		Cт Mean	Cт Mean	Cт Mean	Cт Mean		Cт Mean	Cт Mean	Cт Mean	Cт Mean
	hsa-let-7e	19.924	23.77	21.163	23.082		21.062	24.429	22.636		22.263	22.167	22.047	23.387		23.528	22.048	20.852	21.597		24.587	22.756	25.083		21.936	23.852	24.812	24.732		24.424	24.967	24.784	22.455		23.212	23.982	23.614	23.046		23.168	23.222	24.805	24.297		25.255	24.184	25.087	25.21
	hsa-miR-130a	23.373	28.538	25.123	27.014		24.885	28.983	26.986		27.086	26.878	27.43	28.373		27.476	27.246	27.332	27.571		27.531	25.929	28.969		26.961	28.093	29.428	28.378		28.147	28.495	29.594	26.355		27.436	27.866	26.252	26.518		26.926	26.606	28.232	28.697		28.004	27.694	27.996	28.359
	hsa-miR-145	18.97	22.25	18.969	21.215		19.353	22.512	20.558		19.667	20.398	20.983	22.168		22.001	21.761	21.353	22.054		21.217	18.423	22.688		20.693	22.438	22.697	23.439		22.007	21.975	22.556	20.349		20.945	22.14	19.817	20.958		19.936	20.317	22.929	22.103		21.728	22.251	22.721	22.734
	hsa-miR-150	17.576	20.559	18.218	19.463		16.71	19.915	19.478		19.467	19.057	20.15	20.077		19.919	19.393	19.742	19.531		19.641	19.269	20.821		18.814	20.428	21.169	21.225		20.153	20.752	21.401	19.195		20.475	19.939	18.969	19.544		19.046	19.36	20.702	21.004		20.6	19.872	20.702	20.522
	hsa-miR-183	28.916	31.371	30.67	32.55		31.119	27.866	33.385			30.538	32.436	34.917		35.218	31.087	33.319	31.155		31.942	31.538	34.121		31.145	34.041	33.79			32.933	34.348	33.63	33.696			27.901	30.8	31.616		30.368	34.668	33.657			34.395		34.127
	hsa-miR-199a	29.361		30.556			29.357	16.744	31.319			31.167		30.851					32.347			30.169			32.24	30.766									32.578						31.656						30.273
	hsa-miR-199a-3p	23.1	26.493	23.583	26.535		23.699	27.399	25.728		25.66	25.437	26.856	26.98		27.153	26.406	27.621	27.551		26.818	23.848	27.851		25.342	26.952	27.887	27.903		26.908	27.209	27.275	25.723		25.601	27.497	24.569	25.342		25.973	24.743	28.191	26.886		27.185	27.906	26.779	27.369
	hsa-miR-200b	23.975	27.142	24.442	27.087		24.95	27.366	26.738		26.207	25.763	27.32	27.018		27.028	26.681	26.31	26.752		26.682	25.23	27.737		25.929	28.047	27.652	28.166		27.428	27.733	28.438	26.177		27.524	26.915	26.692	26.189		26.274	26.493	28.082	28.33		27.764	28.235	28.28	27.91
	hsa-miR-206	23.055	30.847	22.573	28.467		24.414	22.687	25.505		26.666	25.707	28.252	30.482		29.986	28.022	30.592	30.816		29.95	26.657	30.569		23.971	33.236	33.567	31.65		30.944	30.728	32.036	27.19		25.885	31.447	26.962	25.829		28.05	30.252	31.999	32.063		32.257	29.691		30.585
	hsa-miR-20a	18.169	21.544	19.046	20.565		19.194	21.872	21.011		20.659	20.725	19.764	21.78		21.758	20.122	19.881	19.652		20.526	21.17	22.207		20.823	21.665	22.317	22.462		21.464	22.065	21.979	20.537		22.372	21.856	21.896	21.699		20.178	19.824	21.483	21.962		22.459	21.232	22.297	22.539
	hsa-miR-22	21.858	27.753	24.452	26.529		24.532	27.727	26.272		26.383	25.612	26.512	28.109		27.129	25.82	25.805	25.366		26.376	25.344	28.462		25.818	27.347	28.213	28.153		27.673	27.724	27.796	25.821		27.104	27.609	26.322	26.433		25.7	25.999	27.663	28.158		27.465	27.022	27.436	28.077
	hsa-miR-221	23.364	27.929	25.396	27.608		25.195	28.194	27.143		26.287	26.651	27.512	28.945		28.336	28.687	27.752	27.757		27.035	26.437	28.977		26.833	28.056	29.185	28.824		28.93	29.183	29.312	26.979		28.324	29.318	26.543	28.684		27.13	27.465	30.353	28.388		28.573	28.322	30.012	29.932
	hsa-miR-223	17.037	19.924	17.966	19.8		17.692	19.988	19.67		19.181	18.545	19.119	20.308		20.072	19.976	19.779	19.404		18.795	18.689	20.048		18.962	19.305	19.957	20.154		19.426	19.918	20.302	18.672		19.481	19.748	19.223	19.313		18.174	18.267	19.899	20.02		19.448	19.774	19.69	19.972
	hsa-miR-23a*	29.738		30.061	31.514		32.548		31.44							32.371	32.043	38.065							30.425					38.71			33.395				32.824	32.356			33.624					35.52		33.155
	hsa-miR-23a	25.512	28.943	25.612	28.589		25.927	28.542	27.601		27.08	27.181	28.577	29.642		28.061	28.238	28.024	27.762		27.386	26.88	29.156		27.613	28.914	29.048	28.892		28.434	28.661	29.199	27.311		28.022	28.531	26.575	27.402		27.799	27.131	29.117	28.968		28.59	27.786	28.221	28.881
	hsa-miR-23b	26.968	31.563	29.112	30.455		28.156	34.82	29.987		30.426	30.183	30.981	30.28			31.237	32.258	31.203		33.375	29.049	32.395		29.446	31.827		33.934		31.69	32.429	31.918	29.312		30.401	31.006	29.816	29.87		29.97	28.982	31.882	31.322		31.164	32.226	31.456	34.002
	hsa-miR-342-3p	21.362	22.723	21.062	22.206		20.697	22.479	22.36		22.342	21.801	22.519	22.921		22.958	22.461	22.89	22.179		21.738	21.9	23.34		21.967	22.63	23.206	23.411		22.153	23.238	23.087	21.883		22.966	22.534	22.148	22.142		21.868	21.886	23.039	23.167		22.54	22.441	22.513	22.472
	hsa-miR-365	20.693	26.234	22.452	24.544		22.617	26.213	24.303		23.832	23.857	25.512	26.389		25.701	25.08	25.813	25.697		24.577	23.156	26.092		24.432	25.567	26.246	25.783		25.102	25.436	26.776	24.091		24.127	25.993	23.09	24.216		24.605	25.184	26.57	26.029		25.452	25.047	25.762	26.13
	hsa-miR-382	24.403	27.517	24.071	27.314		24.747	27.732	26.19		25.692	26.043	27.566	29.041		26.161	26.943	28.411	27.08		26.907	23.805	27.595		25.766	27.974	26.354	27.849		27.44	26.83	28.727	25.37		25.558	26.727	24.76	24.909		26.555	26.078	29.873	28.411		28.609	29.597	23.797	28.05
	hsa-miR-423-3P	23.62	25.632	23.943	25.396		24.249	26.757	25.978		25.603	25.234	26.058	26.915		26.764	25.978	25.869	25.878		25.745	25.16	26.764		25.386	26.836	27.302	27.988		25.822	26.708	27.323	25.598		26.709	25.904	25.495	26.025		25.62	25.735	26.968	26.964		26.482	25.965	26.289	26.564
	hsa-miR-423-5p	25.266	27.862	25.643	26.885		25.689	27.689	27.241		26.534	26.804	27.163	27.871		28.228	27.09	26.21	26.177		27.214	27.434	27.776		27.194	27.781	28.163	28.432		27.344	27.831	27.742	27.07		28.334	27.275	27.429	27.137		26.714	27.379	28.651	28.692		27.999	27.571	28.453	28.252
	hsa-miR-433	27.932	30.574	26.736	28.931		26.981	29.945	28.473		28.999	28.167	31.46	30.388		30.395	30.936	30.174	29.487		30.469	26.995	30.013		29	30.06	32.083	28.983		29.488	29.435	30.241	28.68		27.958	32.071	27.826	28.203		29.833	31.201		30.807		30.331	30.613	30.348	30.281
	hsa-miR-484	13.954	13.799	12.74	14.402		13.478	14.348	14.671		13.687	13.592	14.284	14.552		14.291	14.73	13.987	14.006		13.78	14.453	13.991		14.521	14.567	14.199	13.978		14.114	14.485	14.37	14.641		14.293	14.374	14.642	14.083		13.791	13.716	15.194	14.883		14.227	13.805	13.518	14.666
	hsa-miR-486	15.321	17.663	14.878	16.088		14.979	16.881	16.201		15.655	15.699	15.74	17.162		17.408	15.438	14.972	14.659		16.04	16.786	17.416		15.698	16.503	17.381	17.596		16.36	16.915	17.595	15.897		18.098	16.52	17.252	17.356		15.663	16.237	17.801	17.639		17.565	16.202	17.153	17.497
	hsa-miR-574-3p	19.774	21.803	19.778	21.346		20.011	21.727	21.571		20.951	20.85	21.084	22.054		21.517	21.385	21.335	21.302		21.282	20.553	22.613		21.127	21.905	19.267	22.553		21.614	21.971	22.761	20.833		21.618	21.788	20.858	21.427		20.886	21.259	22.653	22.237		21.936	21.91	22.174	22.126
	hsa-miR-9*	30.094	31.344	30.316			30.316	33.217	31.18		30.29	30.903	30.742	32.082		31.422	31.356	32.689	30.399		31.582	30.583	32.88		31.515	31.223	31.812	31.208		32.044	30.352	34.283	30.566		31.807	29.93	32.65	30.729		31.344	30.636	31.971	31.73			33.278	33.536
	mmu-miR-1195			30.798	29.737											31.62	34.095						33.218							31.201																	28.362
	mmu-miR-1896	25.739	25.596	25.927	25.842		25.628	25.547	26.249		25.965	25.686	26.413	27.01		26.982	27.227	27.08	26.502		25.58	25.38	25.93		26.919	27.723		25.896		25.611	26.85	26.325	26.613		26.617	26.474	26.98	26.161		27.549	26.091	26.506	27.474		26.537	26.617	23.939	25.717
	mmu-miR-1897-5p	27.929	30.615	30.013	28.377		29.304	26.853	30.906		32.412	30.063	33.539	29.34		32	29.593	32.006	31.826		32.014	28.375	31.24		30.912	31.239	31.708	32.541		28.439	32.485	32.153	30.169		29.608	30.148	30.387	31.191		28.941	30.594	31.686	31.324		33.816	31.432	31.019	30.827
	mmu-miR-1935	30.728		30.365	31.298		29.692	36.215			31.029	30.135						33.866	31.797			30.345			32.089	32.867	31.608	32.597			30.456	31.133	35.94			31.433	30.825	30.343			31.742	36.298					36.005	31.969
	mmu-miR-202	26.569	29.39	26.48	27.548		25.566	26.474	27.355		26.63	26.72	27.713	27.074		28.098	26.801	26.977	26.493		26.308	26.412	27.527		26.311	26.096	27.312	26.983		26.865	27.493	28.315	26.801		27.275	26.389	26.987	28.142		25.971	25.715	27.761	26.957		26.657	26.402	27.341	27.442
	mmu-miR-28*	25.798	30.151	26.635	29.688		27.402	30.988	29.116		29.399	28.831	29.994	32.234		29.241	29.478	29.468	30.326		29.672	27.557	32.006		28.278	31.722	32.634	30.849		30.361	30.457	32.392	28.488		29.095	30.53	28.516	28.756		29.105	29.701	30.655	30.596		31.616	29.664	30.704	30.505
	mmu-miR-29b*	28.449		30.014	31.793		30.83	30.794			30.406	31.481	31.402				29.879	30.708	30.1			36.511	36.456		29.76		19.352			33.278	34.439		31.17			38.559	32.179	31.959		33.065	33.771		31.616		36.214	36.535		33.058
	mmu-miR-344	21.004	21.506	21.917	20.135		21.515	23.463	22.496		22.01	20.795	20.369	21.227		22.023	21.994	22.388	22.495		21.216	22.255	22.092		23.132	21.975	22.529	22.653		20.883	21.145	20.628	22.344		21.743	21.686	22.073	21.051		20.693	21.352	22.335	23.097		21.595	22.455	22.88	21.246
	mmu-miR-345	27.347	31.757	28.966	30.057		29.95	30.56	30.399		30.766	29.48	30.096	30.747		31.732	29.988	30.075	29.946		31.552	30.889	31.924		30.432	31.829	34.769	32.546		31.297	32.153	32.193	30.628		31.257	32.617	30.256	30.15		30.245	30.38	33.664	32.548		32.145	32.128	31.247	30.372
	mmu-miR-345-5p	24.633	29.488	26.306	28.211		26.102	29.52	28.397		27.669	27.392	28.574	30.315		29.026	28.025	27.158	28.113		29.271	27.161	29.434		28.197	29.586	30.345	30.398		29.594	28.524	29.58	28.047		28.501	28.807	27.047	27.829		27.826	28.71	33.421	29.585		29.316	28.316	29.203	29.126
	mmu-miR-34c*	27.509	29.539	27.087	27.959		26.386	29.694	28.491		27.899	28.283	29.087	28.326		30.906	27.877	28.418	28.997		27.71	27.675	29.243		28.116	26.168	28.44	27.882		26.663	27.462	28.998	28.549		28.364	27.038	27.116	28.366		26.43	28.585	29.63	29.034		27.697	27.707	28.695	28.245
	mmu-miR-351	27.378	32.988	27.529	29.536		28.408	31.016	31.571		30.223	28.591	30.863	29.977		30.496	29.014	30.502	29.014		31.18	29.451	32.081		29.805	33.745	33.346	31.681		32.097	32.003	32.569	29.577		31.116	31.704	29.856	30.564		29.237	28.441	34.972	37.373		32.583	31.68	33.199	34.348
	mmu-miR-376b	32.217		31.065								32.318				33.53						34.42			33.066		32.75	33.596			33.387	33.162	32.053		32.801								33.791					31.979
	mmu-miR-494	14.586	13.69	13.242	13.195		32.128	14.49	15.215		13.64	29.738	14.205	14.952		14.155	14.476	14.435	14.761		14.31	33.779	13.303		14.606	14.876	14.508	14.476		13.668	14.239	13.275	15.179		14.041	14.614	32.864	14.687		14.288	13.35	14.577	14.741		14.318	35.245	13.22	12.323
	mmu-miR-503*	27.583	30.46	27.451	29.759		28.094	29.585	29.514		28.828	28.655	29.834	30.059		29.243	29.164	29.306	29.097		30.111	28.431	30.555		28.913	29.374	30.29	30.467		28.901	30.364	31.626	28.762		29.623	29.443	28.256	30.098		28.859	28.724	31.167	29.569		30.13	29.857	30.097	31.307
	mmu-miR-685	23.743	26.41	24.226	25.353		24.158	27.269	25.889		25.985	25.951	25.871	27.685		27.105	26.057	26.518	27.287		26.293	24.198	27.358		26.113	26.092	26.437	25.979		25.887	26.04	26.958	25.625		22.952	25.303	22.816	24.014		25.639	26.065	27.227	26.707		26.183	24.949	25.765	25.52
	mmu-miR-702	30.146	31.034	29.55	29.517		29.775	31.225	31.352		32.346	29.429	30.667	30.921		33.75	31.915	31.237	30.021		31.942		30.042		32.528	33.843	29.763	33.698		31.08		30.882	31.088		31.221	31.541	32.735	31.391		31.018	29.564	32.581	29.97		30.1	31.361	29.762	30.126
	mmu-miR-706	25.63	32.457	27.631	30.119		26.867	33.706	31.717		29.405	31.108	32.913	33.444		33.908	31.047	31.297	33.273		33.381	27.229	32.869		31.727	33.259	33.998	32.341		34.509	32.177	35.678	30.524		30.667	31.95	28.028	28.809		31.161	33.2	35.599	34.186		31.478	32.492	32.071	32.649
	mmu-miR-741	28.439	20.658		28.898		19.666	20.081	26.743		29.194	16.176										19.217	21.067		21.152		17.722			31.089		27.529				22.276		26.043			15.814	19.78					27.781
	mmu-miR-877*	25.984	27.284	25.678	26.618		25.973	26.966	27.251		26.3	26.848	26.4	27.252		27.711	27.303	26.178	25.863		26.355	26.833	26.924		26.578	26.94	26.775	27.296		26.298	27.093	27.218	26.701		27.184	26.724	27.116	26.904		26.32	26.77	27.92	27.249		26.908	26.799	27.064	26.794
	rno-miR-219-1-3p	30.07	33.56	32.681	32.691		32.541	32.212			31.761	33.229	33.536				34.981	29.968	34.018		30.46		32.501		36.23			37.172					33.202		35.144	33.341		34.948		31.869	33.842				32.866	30.715
	U6 snRNA	24.109	26.488	24.169	25.011		24.279	26.664	25.807		25.849	24.232	26.428	26.278		26.362	25.708	26.041	26.252		25.638	23.231	26.129		25.839	25.307	25.472	25.48		24.768	25.11	25.612	25.632		23.59	24.011	23.307	23.916		25.608	25.434	26.292	26.154		25.357	24.77	23.802	24.773
[truncated: 31 more columns]

## Sheet: Delta CT
		Infected and treated					Treated				Infected and treated					Treated					Infected and treated				Treated					Infected and treated					Treated					Infected and treated					Treated
		Day 1					Day 1				Day 2					Day 2					Day 3				Day 3					Day 4					Day 4					Day 5					Day 5
		Mice 1	Mice 2	Mice 3	Mice 4		Mice 2	Mice 3	Mice 4		Mice 1	Mice 2	Mice 3	Mice 4		Mice 1	Mice 2	Mice 3	Mice 4		Mice 1	Mice 3	Mice 4		Mice 1	Mice 2	Mice 3	Mice 4		Mice 1	Mice 2	Mice 3	Mice 4		Mice 1	Mice 2	Mice 3	Mice 4		Mice 1	Mice 2	Mice 3	Mice 4		Mice 1	Mice 2	Mice 3	Mice 4
										control grp avg										control grp avg									control grp avg										control grp avg										control grp avg
	Target Name	Cт Mean	Cт Mean	Cт Mean	Cт Mean		Cт Mean	Cт Mean	Cт Mean		Cт Mean	Cт Mean	Cт Mean	Cт Mean		Cт Mean	Cт Mean	Cт Mean	Cт Mean		Cт Mean	Cт Mean	Cт Mean		Cт Mean	Cт Mean	Cт Mean	Cт Mean		Cт Mean	Cт Mean	Cт Mean	Cт Mean		Cт Mean	Cт Mean	Cт Mean	Cт Mean		Cт Mean	Cт Mean	Cт Mean	Cт Mean		Cт Mean	Cт Mean	Cт Mean	Cт Mean
	hsa-let-7e	-4.185	-2.718	-3.006	-1.929		-3.217	-2.235	-3.171	-2.87433	-3.586	-2.065	-4.381	-2.891		-2.834	-3.66	-5.189	-4.655	-4.0845	-1.051	-0.475	-1.046		-3.903	-1.455	-0.66	-0.747999	-1.6915	-0.344	-0.143002	-0.827999	-3.177		-0.378	-0.0289993	0.307001	-0.870001	-0.2425	-2.44	-2.212	-1.487	-1.857		-0.102001	-0.586	1.285	0.436998	0.258499
	hsa-miR-130a	-0.736	2.05	0.953999	2.003		0.606001	2.319	1.179	1.368	1.237	2.646	1.002	2.095		1.114	1.538	1.291	1.319	1.3155	1.893	2.698	2.84		1.122	2.786	3.956	2.898	2.6905	3.379	3.385	3.982	0.723		3.846	3.855	2.945	2.602	3.312	1.318	1.172	1.94	2.543		2.647	2.924	4.194	3.586	3.33775
	hsa-miR-145	-5.139	-4.238	-5.2	-3.796		-4.926	-4.152	-5.249	-4.77567	-6.182	-3.834	-5.445	-4.11		-4.361	-3.947	-4.688	-4.198	-4.2985	-4.421	-4.808	-3.441		-5.146	-2.869	-2.775	-2.041	-3.20775	-2.761	-3.135	-3.056	-5.283		-2.645	-1.871	-3.49	-2.958	-2.741	-5.672	-5.117	-3.363	-4.051		-3.629	-2.519	-1.081	-2.039	-2.317
	hsa-miR-150	-6.533	-5.929	-5.951	-5.548		-7.569	-6.749	-6.329	-6.88233	-6.382	-5.175	-6.278	-6.201		-6.443	-6.315	-6.299	-6.721	-6.4445	-5.997	-3.962	-5.308		-7.025	-4.879	-4.303	-4.255	-5.1155	-4.615	-4.358	-4.211	-6.437		-3.115	-4.072	-4.338	-4.372	-3.97425	-6.562	-6.074	-5.59	-5.15		-4.757	-4.898	-3.1	-4.251	-4.2515
	hsa-miR-183	4.807	4.883	6.501	7.539		6.84	1.202	7.578	5.20667	#VALUE!	6.306	6.008	8.639		8.856	5.379	7.278	4.903	6.604	6.304	8.307	7.992		5.306	8.734	8.318	#VALUE!	#VALUE!	8.165	9.238	8.018	8.064		#VALUE!	3.89	7.493	7.7	#VALUE!	4.76	9.234	7.365	#VALUE!		9.038	#VALUE!	10.325	#VALUE!	#VALUE!
	hsa-miR-199a	5.252	#VALUE!	6.387	#VALUE!		5.078	-9.92	5.512	0.223334	#VALUE!	6.935	#VALUE!	4.573		#VALUE!	#VALUE!	#VALUE!	6.095	#VALUE!	#VALUE!	6.938	#VALUE!		6.401	5.459	#VALUE!	#VALUE!	#VALUE!	#VALUE!	#VALUE!	#VALUE!	#VALUE!		8.988	#VALUE!	#VALUE!	#VALUE!	#VALUE!	#VALUE!	6.222	#VALUE!	#VALUE!		#VALUE!	#VALUE!	6.471	#VALUE!	#VALUE!
	hsa-miR-199a-3p	-1.009	0.00499916	-0.586	1.524		-0.58	0.735001	-0.0789986	0.025334	-0.189001	1.205	0.428001	0.702		0.791	0.698	1.58	1.299	1.092	1.18	0.616999	1.722		-0.497002	1.645	2.415	2.423	1.4965	2.14	2.099	1.663	0.0909996		2.011	3.486	1.262	1.426	2.04625	0.365	-0.691	1.899	0.732		1.828	3.136	2.977	2.596	2.63425
	hsa-miR-200b	-0.133999	0.653999	0.272999	2.076		0.671001	0.702	0.931002	0.768001	0.358	1.531	0.892	0.74		0.666	0.973	0.268999	0.5	0.602	1.044	1.999	1.608		0.0900002	2.74	2.18	2.686	1.924	2.66	2.623	2.826	0.545		3.934	2.904	3.385	2.273	3.124	0.666	1.059	1.79	2.176		2.407	3.465	4.478	3.137	3.37175
	hsa-miR-206	-1.054	4.359	-1.596	3.456		0.135	-3.977	-0.302	-1.38133	0.816999	1.475	1.824	4.204		3.624	2.314	4.551	4.564	3.76325	4.312	3.426	4.44		-1.868	7.929	8.095	6.17	5.0815	6.176	5.618	6.424	1.558		2.295	7.436	3.655	1.913	3.82475	2.442	4.818	5.707	5.909		6.9	4.921		5.812	5.87767
	hsa-miR-20a	-5.94	-4.944	-5.123	-4.446		-5.085	-4.792	-4.796	-4.891	-5.19	-3.507	-6.664	-4.498		-4.604	-5.586	-6.16	-6.6	-5.7375	-5.112	-2.061	-3.922		-5.016	-3.642	-3.155	-3.018	-3.70775	-3.304	-3.045	-3.633	-5.095		-1.218	-2.155	-1.411	-2.217	-1.75025	-5.43	-5.61	-4.809	-4.192		-2.898	-3.538	-1.505	-2.234	-2.54375
	hsa-miR-22	-2.251	1.265	0.282999	1.518		0.253	1.063	0.465	0.593667	0.533998	1.38	0.0839996	1.831		0.767	0.112	-0.236	-0.886002	-0.0607505	0.737999	2.113	2.333		-0.0209999	2.04	2.741	2.673	1.85825	2.905	2.614	2.184	0.188999		3.514	3.598	3.015	2.517	3.161	0.092001	0.565001	1.371	2.004		2.108	2.252	3.634	3.304	2.8245
	hsa-miR-221	-0.744999	1.441	1.227	2.597		0.916	1.53	1.336	1.26067	0.438	2.419	1.084	2.667		1.974	2.979	1.711	1.505	2.04225	1.397	3.206	2.848		0.993999	2.749	3.713	3.344	2.7	4.162	4.073	3.7	1.347		4.734	5.307	3.236	4.768	4.51125	1.522	2.031	4.061	2.234		3.216	3.552	6.21	5.159	4.53425
	hsa-miR-223	-7.072	-6.564	-6.203	-5.211		-6.587	-6.676	-6.137	-6.46667	-6.668	-5.687	-7.309	-5.97		-6.29	-5.732	-6.262	-6.848	-6.283	-6.843	-4.542	-6.081		-6.877	-6.002	-5.515	-5.326	-5.93	-5.342	-5.192	-5.31	-6.96		-4.109	-4.263	-4.084	-4.603	-4.26475	-7.434	-7.167	-6.393	-6.134		-5.909	-4.996	-4.112	-4.801	-4.9545
	hsa-miR-23a*	5.629	#VALUE!	5.892	6.503		8.269	#VALUE!	5.633	#VALUE!	#VALUE!	#VALUE!	#VALUE!	#VALUE!		6.009	6.335	12.024	#VALUE!	#VALUE!	#VALUE!	#VALUE!	#VALUE!		4.586	#VALUE!	#VALUE!	#VALUE!	#VALUE!	13.942	#VALUE!	#VALUE!	7.763		#VALUE!	#VALUE!	9.517	8.44	#VALUE!	#VALUE!	8.19	#VALUE!	#VALUE!		#VALUE!	10.75	#VALUE!	8.382	#VALUE!
	hsa-miR-23a	1.403	2.455	1.443	3.578		1.648	1.878	1.794	1.77333	1.231	2.949	2.149	3.364		1.699	2.53	1.983	1.51	1.9305	1.748	3.649	3.027		1.774	3.607	3.576	3.412	3.09225	3.666	3.551	3.587	1.679		4.432	4.52	3.268	3.486	3.9265	2.191	1.697	2.825	2.814		3.233	3.016	4.419	4.108	3.694
	hsa-miR-23b	2.859	5.075	4.943	5.444		3.877	8.156	4.18	5.40433	4.577	5.951	4.553	4.002			5.529	6.217	4.951	5.56567	7.737	5.818	6.266		3.607	6.52		8.454	6.19367	6.922	7.319	6.306	3.68		6.811	6.995	6.509	5.954	6.56725	4.362	3.548	5.59	5.168		5.807	7.456	7.654	9.229	7.5365
	hsa-miR-342-3p	-2.747	-3.765	-3.107	-2.805		-3.582	-4.185	-3.447	-3.738	-3.507	-2.431	-3.909	-3.357		-3.404	-3.247	-3.151	-4.073	-3.46875	-3.9	-1.331	-2.789		-3.872	-2.677	-2.266	-2.069	-2.721	-2.615	-1.872	-2.525	-3.749		-0.624001	-1.477	-1.159	-1.774	-1.2585	-3.74	-3.548	-3.253	-2.987		-2.817	-2.329	-1.289	-2.301	-2.184
	hsa-miR-365	-3.416	-0.254002	-1.717	-0.466999		-1.662	-0.451	-1.504	-1.20567	-2.017	-0.375	-0.916	0.111		-0.660999	-0.628	-0.228001	-0.555	-0.518	-1.061	-0.0750008	-0.0370007		-1.407	0.26	0.774	0.303001	-0.0174999	0.334	0.326	1.164	-1.541		0.537001	1.982	-0.216999	0.299999	0.6505	-1.003	-0.25	0.278	-0.125		0.0949993	0.277	1.96	1.357	0.922249
	hsa-miR-382	0.294001	1.029	-0.0980015	2.303		0.468	1.068	0.383001	0.639668	-0.157001	1.811	1.138	2.763		-0.201	1.235	2.37	0.827999	1.058	1.269	0.573999	1.466		-0.073	2.667	0.882	2.369	1.46125	2.672	1.72	3.115	-0.261999		1.968	2.716	1.453	0.993	1.7825	0.947001	0.643999	3.581	2.257		3.252	4.827	-0.00499916	3.277	2.83775
	hsa-miR-423-3P	-0.488998	-0.856001	-0.226	0.385		-0.0299988	0.0930004	0.171001	0.078001	-0.246	1.002	-0.369999	0.637001		0.402	0.27	-0.172001	-0.374001	0.0314999	0.107	1.929	0.635		-0.453001	1.529	1.83	2.508	1.3535	1.054	1.598	1.711	-0.0340004		3.119	1.893	2.188	2.109	2.32725	0.012001	0.301001	0.676001	0.810001		1.125	1.195	2.487	1.791	1.6495
	hsa-miR-423-5p	1.157	1.374	1.474	1.874		1.41	1.025	1.434	1.28967	0.684999	2.572	0.735001	1.593		1.866	1.382	0.168999	-0.0750008	0.8355	1.576	4.203	1.647		1.355	2.474	2.691	2.952	2.368	2.576	2.721	2.13	1.438		4.744	3.264	4.122	3.221	3.83775	1.106	1.945	2.359	2.538		2.642	2.801	4.651	3.479	3.39325
	hsa-miR-433	3.823	4.086	2.567	3.92		2.702	3.281	2.666	2.883	3.15	3.935	5.032	4.11		4.033	5.228	4.133	3.235	4.15725	4.831	3.764	3.884		3.161	4.753	6.611	3.503	4.507	4.72	4.325	4.629	3.048		4.368	8.06	4.519	4.287	5.3085	4.225	5.767		4.653		4.974	5.843	6.546	5.508	5.71775
	hsa-miR-484	-10.155	-12.689	-11.429	-10.609		-10.801	-12.316	-11.136	-11.4177	-12.162	-10.64	-12.144	-11.726		-12.071	-10.978	-12.054	-12.246	-11.8373	-11.858	-8.778	-12.138		-11.318	-10.74	-11.273	-11.502	-11.2082	-10.654	-10.625	-11.242	-10.991		-9.297	-9.637	-8.665	-9.833	-9.358	-11.817	-11.718	-11.098	-11.271		-11.13	-10.965	-10.284	-10.107	-10.6215
	hsa-miR-486	-8.788	-8.825	-9.291	-8.923		-9.3	-9.783	-9.606	-9.563	-10.194	-8.533	-10.688	-9.116		-8.954	-10.27	-11.069	-11.593	-10.4715	-9.598	-6.445	-8.713		-10.141	-8.804	-8.091	-7.884	-8.73	-8.408	-8.195	-8.017	-9.735		-5.492	-7.491	-6.055	-6.56	-6.3995	-9.945	-9.197	-8.491	-8.515		-7.792	-8.568	-6.649	-7.276	-7.57125
	hsa-miR-574-3p	-4.335	-4.685	-4.391	-3.665		-4.268	-4.937	-4.236	-4.48033	-4.898	-3.382	-5.344	-4.224		-4.845	-4.323	-4.706	-4.95	-4.706	-4.356	-2.678	-3.516		-4.712	-3.402	-6.205	-2.927	-4.3115	-3.154	-3.139	-2.851	-4.799		-1.972	-2.223	-2.449	-2.489	-2.28325	-4.722	-4.175	-3.639	-3.917		-3.421	-2.86	-1.628	-2.647	-2.639
	hsa-miR-9*	5.985	4.856	6.147			6.037	6.553	5.373	5.98767	4.441	6.671	4.314	5.804		5.06	5.648	6.648	4.147	5.37575	5.944	7.352	6.751		5.676	5.916	6.34	5.728	5.915	7.276	5.242	8.671	4.934		8.217	5.919	9.343	6.813	7.573	5.736	5.202	5.679	5.576			8.508	9.734		9.121
	mmu-miR-1195	#VALUE!	#VALUE!	6.629	4.726		#VALUE!	#VALUE!	#VALUE!	#VALUE!	#VALUE!	#VALUE!	#VALUE!	#VALUE!		5.258	8.387	#VALUE!	#VALUE!	#VALUE!	#VALUE!	#VALUE!	7.089		#VALUE!	#VALUE!	#VALUE!	#VALUE!	#VALUE!	6.433	#VALUE!	#VALUE!	#VALUE!		#VALUE!	#VALUE!	#VALUE!	#VALUE!	#VALUE!	#VALUE!	#VALUE!	#VALUE!	#VALUE!		#VALUE!	#VALUE!	4.56	#VALUE!	#VALUE!
	mmu-miR-1896	1.63	-0.892	1.758	0.830999		1.349	-1.117	0.442001	0.224668	0.115999	1.454	-0.0149994	0.732		0.620001	1.519	1.039	0.25	0.857	-0.0580006	2.149	-0.198999		1.08	2.416		0.416	1.304	0.843	1.74	0.713001	0.981001		3.027	2.463	3.673	2.245	2.852	1.941	0.657	0.214001	1.32		1.18	1.847	0.136999	0.943998	1.027
	mmu-miR-1897-5p	3.82	4.127	5.844	3.366		5.025	0.189001	5.099	3.43767	6.563	5.831	7.111	3.062		5.638	3.885	5.965	5.574	5.2655	6.376	5.144	5.111		5.073	5.932	6.236	7.061	6.0755	3.671	7.375	6.541	4.537		6.018	6.137	7.08	7.275	6.6275	3.333	5.16	5.394	5.17		8.459	6.662	7.217	6.054	7.098
	mmu-miR-1935	6.619	#VALUE!	6.196	6.287		5.413	9.551	#VALUE!	#VALUE!	5.18	5.903	#VALUE!	#VALUE!		#VALUE!	#VALUE!	7.825	5.545	#VALUE!	#VALUE!	7.114	#VALUE!		6.25	7.56	6.136	7.117	6.76575	#VALUE!	5.346	5.521	10.308		#VALUE!	7.422	7.518	6.427	#VALUE!	#VALUE!	6.308	10.006	#VALUE!		#VALUE!	#VALUE!	12.203	7.196	#VALUE!
	mmu-miR-202	2.46	2.902	2.311	2.537		1.287	-0.189999	1.548	0.881667	0.780998	2.488	1.285	0.796		1.736	1.093	0.935999	0.240999	1.0015	0.67	3.181	1.398		0.472	0.789001	1.84	1.503	1.151	2.097	2.383	2.703	1.169		3.685	2.378	3.68	4.226	3.49225	0.363001	0.281	1.469	0.803001		1.3	1.632	3.539	2.669	2.285
	mmu-miR-28*	1.689	3.663	2.466	4.677		3.123	4.324	3.309	3.58533	3.55	4.599	3.566	5.956		2.879	3.77	3.427	4.074	3.5375	4.034	4.326	5.877		2.439	6.415	7.162	5.369	5.34625	5.593	5.347	6.78	2.856		5.505	6.519	5.209	4.84	5.51825	3.497	4.267	4.363	4.442		6.259	4.894	6.902	5.732	5.94675
	mmu-miR-29b*	4.34	#VALUE!	5.845	6.782		6.551	4.13	#VALUE!	#VALUE!	4.557	7.249	4.974	#VALUE!		#VALUE!	4.171	4.667	3.848	#VALUE!	#VALUE!	13.28	10.327		3.921	#VALUE!	-6.12	#VALUE!	#VALUE!	8.51	9.329	#VALUE!	5.538		#VALUE!	14.548	8.872	8.043	#VALUE!	7.457	8.337	#VALUE!	5.462		10.857	11.765	#VALUE!	8.285	#VALUE!
	mmu-miR-344	-3.105	-4.982	-2.252	-4.876		-2.764	-3.201	-3.311	-3.092	-3.839	-3.437	-6.059	-5.051		-4.339	-3.714	-3.653	-3.757	-3.86575	-4.422	-0.976002	-4.037		-2.707	-3.332	-2.943	-2.827	-2.95225	-3.885	-3.965	-4.984	-3.288		-1.847	-2.325	-1.234	-2.865	-2.06775	-4.915	-4.082	-3.957	-3.057		-3.762	-2.315	-0.922001	-3.527	-2.6315
	mmu-miR-345	3.238	5.269	4.797	5.046		5.671	3.896	4.592	4.71967	4.917	5.248	3.668	4.469		5.37	4.28	4.034	3.694	4.3445	5.914	7.658	5.795		4.593	6.522	9.297	7.066	6.8695	6.529	7.043	6.581	4.996		7.667	8.606	6.949	6.234	7.364	4.637	4.946	7.372	6.394		6.788	7.358	7.445	5.599	6.7975
	mmu-miR-345-5p	0.524	3	2.137	3.2		1.823	2.856	2.59	2.423	1.82	3.16	2.146	4.037		2.664	2.317	1.117	1.861	1.98975	3.633	3.93	3.305		2.358	4.279	4.873	4.918	4.107	4.826	3.414	3.968	2.415		4.911	4.796	3.74	3.913	4.34	2.218	3.276	7.129	3.431		3.959	3.546	5.401	4.353	4.31475
	mmu-miR-34c*	3.4	3.051	2.918	2.948		2.107	3.03	2.684	2.607	2.05	4.051	2.659	2.048		4.544	2.169	2.377	2.745	2.95875	2.072	4.444	3.114		2.277	0.861	2.968	2.402	2.127	1.895	2.352	3.386	2.917		4.774	3.027	3.809	4.45	4.015	0.822001	3.151	3.338	2.88		2.34	2.937	4.893	3.472	3.4105
	mmu-miR-351	3.269	6.5	3.36	4.525		4.129	4.352	5.764	4.74833	4.374	4.359	4.435	3.699		4.134	3.306	4.461	2.762	3.66575	5.542	6.22	5.952		3.966	8.438	7.874	6.201	6.61975	7.329	6.893	6.957	3.945		7.526	7.693	6.549	6.648	7.104	3.629	3.007	8.68	11.219		7.226	6.91	9.397	9.575	8.277
	mmu-miR-376b	8.108	#VALUE!	6.896	#VALUE!		#VALUE!	#VALUE!	#VALUE!	#VALUE!	#VALUE!	8.086	#VALUE!	#VALUE!		7.168	#VALUE!	#VALUE!	#VALUE!	#VALUE!	#VALUE!	11.189	#VALUE!		7.227	#VALUE!	7.278	8.116	#VALUE!	#VALUE!	8.277	7.55	6.421		9.211	#VALUE!	#VALUE!	#VALUE!	#VALUE!	#VALUE!	#VALUE!	#VALUE!	7.637		#VALUE!	#VALUE!	#VALUE!	7.206	#VALUE!
	mmu-miR-494	-9.523	-12.798	-10.927	-11.816		7.849	-12.174	-10.592	-4.97233	-12.209	5.506	-12.223	-11.326		-12.207	-11.232	-11.606	-11.491	-11.634	-11.328	10.548	-12.826		-11.233	-10.431	-10.964	-11.004	-10.908	-11.1	-10.871	-12.337	-10.453		-9.549	-9.397	9.557	-9.229	-4.6545	-11.32	-12.084	-11.715	-11.413		-11.039	10.475	-10.582	-12.45	-5.899
	mmu-miR-503*	3.474	3.972	3.282	4.748		3.815	2.921	3.707	3.481	2.979	4.423	3.406	3.781		2.881	3.456	3.265	2.845	3.11175	4.473	5.2	4.426		3.074	4.067	4.818	4.987	4.2365	4.133	5.254	6.014	3.13		6.033	5.432	4.949	6.182	5.649	3.251	3.29	4.875	3.415		4.773	5.087	6.295	6.534	5.67225
	mmu-miR-685	-0.365999	-0.078001	0.0569992	0.342001		-0.120998	0.605	0.0820007	0.188667	0.136	1.719	-0.556999	1.407		0.743	0.348999	0.476999	1.035	0.651	0.654999	0.966999	1.229		0.274	0.785	0.965	0.499001	0.63075	1.119	0.93	1.346	-0.00699997		-0.638	1.292	-0.490999	0.0979996	0.0652499	0.0310001	0.631001	0.934999	0.553001		0.826	0.178999	1.963	0.747	0.92875
	mmu-miR-702	6.037	4.546	5.381	4.506		5.496	4.561	5.545	5.20067	6.497	5.197	4.239	4.643		7.388	6.207	5.196	3.769	5.64	6.304		3.913		6.689	8.536	4.291	8.218	6.9335	6.312		5.27	5.456		7.631	7.53	9.428	7.475	8.016	5.41	4.13	6.289	3.816		4.743	6.591	5.96	5.353	5.66175
	mmu-miR-706	1.521	5.969	3.462	5.108		2.588	7.042	5.91	5.18	3.556	6.876	6.485	7.166		7.546	5.339	5.256	7.021	6.2905	7.743	3.998	6.74		5.888	7.952	8.526	6.861	7.30675	9.741	7.067	10.066	4.892		7.077	7.939	4.721	4.893	6.1575	5.553	7.766	9.307	8.032		6.121	7.722	8.269	7.876	7.497
	mmu-miR-741	4.33	-5.83	#VALUE!	3.887		-4.613	-6.583	0.936001	-3.42	3.345	-8.056	#VALUE!	#VALUE!		#VALUE!	#VALUE!	#VALUE!	#VALUE!	#VALUE!	#VALUE!	-4.014	-5.062		-4.687	#VALUE!	-7.75	#VALUE!	#VALUE!	6.321	#VALUE!	1.917	#VALUE!		#VALUE!	-1.735	#VALUE!	2.127	#VALUE!	#VALUE!	-9.62	-6.512	#VALUE!		#VALUE!	#VALUE!	3.979	#VALUE!	#VALUE!
	mmu-miR-877*	1.875	0.796	1.509	1.607		1.694	0.302	1.444	1.14667	0.450998	2.616	-0.0279999	0.974001		1.349	1.595	0.136999	-0.389	0.673	0.716999	3.602	0.795		0.738998	1.633	1.303	1.816	1.37275	1.53	1.983	1.606	1.069		3.594	2.713	3.809	2.988	3.276	0.712	1.336	1.628	1.095		1.551	2.029	3.262	2.021	2.21575
	rno-miR-219-1-3p	5.961	7.072	8.512	7.68		8.262	5.548	#VALUE!	#VALUE!	5.912	8.997	7.108	#VALUE!		#VALUE!	9.273	3.927	7.766	#VALUE!	4.822	#VALUE!	6.372		10.391	#VALUE!	#VALUE!	11.692	#VALUE!	#VALUE!	#VALUE!	#VALUE!	7.57		11.554	9.33	#VALUE!	11.032	#VALUE!	6.261	8.408	#VALUE!	#VALUE!		7.509	5.945	#VALUE!	#VALUE!	#VALUE!
	U6 snRNA	0	0	0	0		0	0	0	0	0	0	0	0		0	0	0	0	0	0	0	0		0	0	0	0	0	0	0	0	0		0	0	0	0	0	0	0	0	0		0	0	0	0	0
[truncated: 35 more columns]

## Sheet: Delta Delta CT
		Infected and treated					Infected				Infected and treated					Infected					Infected and treated				Infected					Infected and treated					Infected					Infected and treated					Infected
		Day 1					Day 1				Day 2					Day 2					Day 3				Day 3					Day 4					Day 4					Day 5					Day 5
		Mice 1	Mice 2	Mice 3	Mice 4		Mice 2	Mice 3	Mice 4		Mice 1	Mice 2	Mice 3	Mice 4		Mice 1	Mice 2	Mice 3	Mice 4		Mice 1	Mice 3	Mice 4		Mice 1	Mice 2	Mice 3	Mice 4		Mice 1	Mice 2	Mice 3	Mice 4		Mice 1	Mice 2	Mice 3	Mice 4		Mice 1	Mice 2	Mice 3	Mice 4		Mice 1	Mice 2	Mice 3	Mice 4
	Target Name	Cт Mean	Cт Mean	Cт Mean	Cт Mean		Cт Mean	Cт Mean	Cт Mean		Cт Mean	Cт Mean	Cт Mean	Cт Mean		Cт Mean	Cт Mean	Cт Mean	Cт Mean		Cт Mean	Cт Mean	Cт Mean		Cт Mean	Cт Mean	Cт Mean	Cт Mean		Cт Mean	Cт Mean	Cт Mean	Cт Mean		Cт Mean	Cт Mean	Cт Mean	Cт Mean		Cт Mean	Cт Mean	Cт Mean	Cт Mean		Cт Mean	Cт Mean	Cт Mean	Cт Mean
	hsa-let-7e	-1.31067	0.156332	-0.131668	0.945333		-0.342667	0.639334	-0.296667		0.4985	2.0195	-0.296498	1.1935		1.2505	0.4245	-1.1045	-0.5705		0.640499	1.2165	0.6455		-2.2115	0.2365	1.0315	0.943501		-0.1015	0.0994983	-0.585499	-2.9345		-0.1355	0.2135	0.549501	-0.627501		-2.6985	-2.4705	-1.7455	-2.1155		-0.3605	-0.8445	1.0265	0.178499
	hsa-miR-130a	-2.104	0.681999	-0.414002	0.635		-0.762	0.951	-0.189		-0.0785003	1.3305	-0.313499	0.7795		-0.201499	0.2225	-0.0244994	0.00349855		-0.797501	0.00749969	0.1495		-1.5685	0.0955009	1.2655	0.2075		0.0669994	0.073	0.67	-2.589		0.534	0.542999	-0.366999	-0.710001		-2.01975	-2.16575	-1.39775	-0.794748		-0.69075	-0.41375	0.856251	0.248249
	hsa-miR-145	-0.363334	0.537665	-0.424335	0.979666		-0.150333	0.623665	-0.473333		-1.8835	0.4645	-1.1465	0.188499		-0.0625	0.3515	-0.3895	0.1005		-1.21325	-1.60025	-0.23325		-1.93825	0.33875	0.43275	1.16675		-0.0199995	-0.394	-0.315	-2.542		0.0959997	0.87	-0.749	-0.217		-3.355	-2.8	-1.046	-1.734		-1.312	-0.202001	1.236	0.277999
	hsa-miR-150	0.349333	0.953332	0.931332	1.33433		-0.686668	0.133334	0.553334		0.0624981	1.2695	0.1665	0.2435		0.00150108	0.129499	0.1455	-0.276501		-0.8815	1.1535	-0.192501		-1.9095	0.2365	0.8125	0.860501		-0.64075	-0.38375	-0.236751	-2.46275		0.85925	-0.0977507	-0.36375	-0.39775		-2.3105	-1.8225	-1.3385	-0.898499		-0.505499	-0.6465	1.1515	0.000499249
	hsa-miR-183	-0.399665	-0.323667	1.29433	2.33233		1.63333	-4.00467	2.37133		#VALUE!	-0.298	-0.595998	2.035		2.252	-1.225	0.674	-1.701		#VALUE!	#VALUE!	#VALUE!		#VALUE!	#VALUE!	#VALUE!	#VALUE!		#VALUE!	#VALUE!	#VALUE!	#VALUE!		#VALUE!	#VALUE!	#VALUE!	#VALUE!		#VALUE!	#VALUE!	#VALUE!	#VALUE!		#VALUE!	#VALUE!	#VALUE!	#VALUE!
	hsa-miR-199a	5.02867	#VALUE!	6.16367	#VALUE!		4.85467	-10.1433	5.28867		#VALUE!	#VALUE!	#VALUE!	#VALUE!		#VALUE!	#VALUE!	#VALUE!	#VALUE!		#VALUE!	#VALUE!	#VALUE!		#VALUE!	#VALUE!	#VALUE!	#VALUE!		#VALUE!	#VALUE!	#VALUE!	#VALUE!		#VALUE!	#VALUE!	#VALUE!	#VALUE!		#VALUE!	#VALUE!	#VALUE!	#VALUE!		#VALUE!	#VALUE!	#VALUE!	#VALUE!
	hsa-miR-199a-3p	-1.03433	-0.0203349	-0.611334	1.49867		-0.605334	0.709667	-0.104333		-1.281	0.113	-0.663999	-0.39		-0.301	-0.394	0.488	0.207		-0.316499	-0.879501	0.225501		-1.9935	0.148501	0.918499	0.926501		0.0937514	0.0527492	-0.38325	-1.95525		-0.0352502	1.43975	-0.784249	-0.620251		-2.26925	-3.32525	-0.735249	-1.90225		-0.80625	0.50175	0.34275	-0.0382504
	hsa-miR-200b	-0.902	-0.114002	-0.495002	1.308		-0.0969995	-0.0660013	0.163001		-0.244	0.929	0.29	0.138		0.0640006	0.371	-0.333001	-0.102		-0.880002	0.0749979	-0.316001		-1.834	0.816001	0.256	0.762		-0.464	-0.501001	-0.298	-2.579		0.81	-0.219999	0.261	-0.851001		-2.70575	-2.31275	-1.58175	-1.19575		-0.96475	0.0932503	1.10625	-0.234751
	hsa-miR-206	0.327334	5.74033	-0.214668	4.83733		1.51633	-2.59567	1.07933		-2.94625	-2.28825	-1.93925	0.440751		-0.139249	-1.44925	0.787749	0.80075		-0.7695	-1.6555	-0.6415		-6.9495	2.8475	3.0135	1.0885		2.35125	1.79325	2.59925	-2.26675		-1.52975	3.61125	-0.16975	-1.91175		-3.43567	-1.05967	-0.170665	0.0313346		1.02233	-0.956666	-5.87767	-0.0656675
	hsa-miR-20a	-1.049	-0.0530008	-0.232002	0.445		-0.194	0.0989997	0.0949999		0.5475	2.2305	-0.926499	1.2395		1.1335	0.1515	-0.4225	-0.8625		-1.40425	1.64675	-0.214249		-1.30825	0.0657516	0.552749	0.68975		-1.55375	-1.29475	-1.88275	-3.34475		0.532249	-0.404749	0.339251	-0.466751		-2.88625	-3.06625	-2.26525	-1.64825		-0.35425	-0.99425	1.03875	0.309749
	hsa-miR-22	-2.84467	0.671333	-0.310668	0.924333		-0.340666	0.469333	-0.128667		0.594749	1.44075	0.14475	1.89175		0.827751	0.17275	-0.17525	-0.825251		-1.12025	0.254749	0.47475		-1.87925	0.181751	0.882749	0.81475		-0.256	-0.547	-0.977	-2.972		0.353	0.436999	-0.145999	-0.644		-2.7325	-2.2595	-1.4535	-0.820498		-0.7165	-0.572501	0.809501	0.479499
	hsa-miR-221	-2.00567	0.180333	-0.0336679	1.33633		-0.344667	0.269334	0.0753333		-1.60425	0.376749	-0.958251	0.62475		-0.0682492	0.93675	-0.33125	-0.537251		-1.303	0.506	0.148		-1.706	0.0490007	1.013	0.644		-0.349249	-0.43825	-0.811249	-3.16425		0.222749	0.795751	-1.27525	0.25675		-3.01225	-2.50325	-0.473248	-2.30025		-1.31825	-0.982249	1.67575	0.624749
	hsa-miR-223	-0.605333	-0.0973352	0.263665	1.25567		-0.120334	-0.209333	0.329667		-0.385001	0.596	-1.026	0.313001		-0.00699854	0.551	0.0209994	-0.565001		-0.913001	1.388	-0.151		-0.947001	-0.0719991	0.415	0.604		-1.07725	-0.927251	-1.04525	-2.69525		0.155751	0.00174952	0.18075	-0.338251		-2.4795	-2.2125	-1.4385	-1.1795		-0.9545	-0.0415001	0.842501	0.1535
	hsa-miR-23a*	#VALUE!	#VALUE!	#VALUE!	#VALUE!		#VALUE!	#VALUE!	#VALUE!		#VALUE!	#VALUE!	#VALUE!	#VALUE!		#VALUE!	#VALUE!	#VALUE!	#VALUE!		#VALUE!	#VALUE!	#VALUE!		#VALUE!	#VALUE!	#VALUE!	#VALUE!		#VALUE!	#VALUE!	#VALUE!	#VALUE!		#VALUE!	#VALUE!	#VALUE!	#VALUE!		#VALUE!	#VALUE!	#VALUE!	#VALUE!		#VALUE!	#VALUE!	#VALUE!	#VALUE!
	hsa-miR-23a	-0.370334	0.681666	-0.330335	1.80467		-0.125333	0.104666	0.0206668		-0.699501	1.0185	0.2185	1.4335		-0.231499	0.599501	0.0524998	-0.420502		-1.34425	0.556748	-0.0652499		-1.31825	0.51475	0.48375	0.31975		-0.2605	-0.375502	-0.3395	-2.2475		0.505499	0.5935	-0.658499	-0.4405		-1.503	-1.997	-0.868999	-0.879999		-0.461	-0.678001	0.725001	0.414
	hsa-miR-23b	-2.54533	-0.329335	-0.461335	0.0396665		-1.52733	2.75167	-1.22433		-0.988666	0.385335	-1.01266	-1.56366		-5.56567	-0.0366662	0.651333	-0.614667		1.54333	-0.375667	0.0723349		-2.58667	0.326335	-6.19367	2.26033		0.354751	0.75175	-0.26125	-2.88725		0.243749	0.427751	-0.0582495	-0.61325		-3.1745	-3.9885	-1.9465	-2.3685		-1.7295	-0.0804982	0.1175	1.6925
	hsa-miR-342-3p	0.990999	-0.0270023	0.630999	0.932999		0.156	-0.447001	0.291		-0.0382519	1.03775	-0.44025	0.11175		0.0647507	0.22175	0.317749	-0.60425		-1.179	1.39	-0.0679989		-1.151	0.0440006	0.455	0.652		-1.3565	-0.6135	-1.2665	-2.4905		0.634499	-0.2185	0.0995011	-0.515501		-1.556	-1.364	-1.069	-0.802999		-0.632999	-0.145	0.895	-0.117001
	hsa-miR-365	-2.21033	0.951665	-0.511335	0.738667		-0.456333	0.754666	-0.298333		-1.499	0.143	-0.398	0.629		-0.142999	-0.11	0.289999	-0.0370002		-1.0435	-0.0575008	-0.0195007		-1.3895	0.2775	0.7915	0.320501		-0.316501	-0.3245	0.513499	-2.1915		-0.1135	1.3315	-0.867499	-0.350501		-1.92525	-1.17225	-0.644249	-1.04725		-0.82725	-0.645249	1.03775	0.434749
	hsa-miR-382	-0.345667	0.389332	-0.737669	1.66333		-0.171667	0.428333	-0.256666		-1.215	0.752999	0.0800009	1.705		-1.259	0.177001	1.312	-0.23		-0.192252	-0.887251	0.00474882		-1.53425	1.20575	-0.579251	0.907751		0.889501	-0.062501	1.3325	-2.0445		0.1855	0.933499	-0.329499	-0.7895		-1.89075	-2.19375	0.74325	-0.58075		0.414249	1.98925	-2.84275	0.439249
	hsa-miR-423-3P	-0.566999	-0.934002	-0.304001	0.306999		-0.108	0.0149994	0.0930004		-0.2775	0.970499	-0.401499	0.605501		0.370501	0.238501	-0.203501	-0.4055		-1.2465	0.575499	-0.7185		-1.8065	0.175501	0.4765	1.1545		-1.27325	-0.72925	-0.61625	-2.36125		0.791749	-0.43425	-0.139248	-0.218251		-1.6375	-1.3485	-0.973499	-0.839498		-0.524499	-0.4545	0.8375	0.141499
	hsa-miR-423-5p	-0.132665	0.0843321	0.184333	0.584334		0.120333	-0.264667	0.144334		-0.1505	1.7365	-0.100499	0.757501		1.0305	0.5465	-0.666501	-0.910501		-0.792	1.835	-0.721001		-1.013	0.106001	0.323	0.584		-1.26175	-1.11675	-1.70775	-2.39975		0.90625	-0.57375	0.284252	-0.616751		-2.28725	-1.44825	-1.03425	-0.855249		-0.751249	-0.592251	1.25775	0.0857506
	hsa-miR-433	0.939999	1.203	-0.316001	1.037		-0.180999	0.397999	-0.217		-1.00725	-0.22225	0.87475	-0.0472493		-0.124249	1.07075	-0.0242505	-0.922251		0.323999	-0.743	-0.622999		-1.346	0.246	2.104	-1.004		-0.588499	-0.983501	-0.6795	-2.2605		-0.9405	2.7515	-0.789499	-1.0215		-1.49275	0.0492506		-1.06475		-0.743751	0.125251	0.82825	-0.20975
	hsa-miR-484	1.26267	-1.27133	-0.0113344	0.808667		0.616667	-0.898334	0.281667		-0.32475	1.19725	-0.306749	0.11125		-0.233749	0.85925	-0.21675	-0.408751		-0.649751	2.43025	-0.92975		-0.109751	0.468251	-0.06475	-0.29375		-1.296	-1.267	-1.884	-1.633		0.0609999	-0.279	0.693001	-0.475		-1.1955	-1.0965	-0.476499	-0.649499		-0.5085	-0.3435	0.3375	0.5145
	hsa-miR-486	0.775	0.737998	0.271999	0.639999		0.263	-0.22	-0.0429999		0.277499	1.9385	-0.2165	1.3555		1.5175	0.201499	-0.5975	-1.1215		-0.868	2.285	0.0170002		-1.411	-0.0739994	0.639	0.846001		-2.0085	-1.7955	-1.6175	-3.3355		0.907499	-1.0915	0.344501	-0.1605		-2.37375	-1.62575	-0.919749	-0.943749		-0.220749	-0.99675	0.92225	0.295249
	hsa-miR-574-3p	0.145334	-0.204668	0.0893326	0.815334		0.212334	-0.456667	0.244333		-0.192	1.324	-0.638	0.482001		-0.138999	0.383	-9.53674e-07	-0.244		-0.0445013	1.6335	0.795501		-0.4005	0.909501	-1.8935	1.3845		-0.870749	-0.85575	-0.56775	-2.51575		0.31125	0.0602503	-0.16575	-0.20575		-2.083	-1.536	-1	-1.278		-0.781999	-0.221	1.011	-0.00800085
	hsa-miR-9*	-0.00266647	-1.13167	0.159332	-5.98767		0.0493336	0.565332	-0.614666		-0.93475	1.29525	-1.06175	0.428251		-0.315749	0.272251	1.27225	-1.22875		0.0290003	1.437	0.836001		-0.239001	0.0010004	0.425	-0.186999		-0.297001	-2.331	1.098	-2.639		0.643999	-1.654	1.77	-0.760001		-3.385	-3.919	-3.442	-3.545		-9.121	-0.613	0.613	-9.121
	mmu-miR-1195	#VALUE!	#VALUE!	#VALUE!	#VALUE!		#VALUE!	#VALUE!	#VALUE!		#VALUE!	#VALUE!	#VALUE!	#VALUE!		#VALUE!	#VALUE!	#VALUE!	#VALUE!		#VALUE!	#VALUE!	#VALUE!		#VALUE!	#VALUE!	#VALUE!	#VALUE!		#VALUE!	#VALUE!	#VALUE!	#VALUE!		#VALUE!	#VALUE!	#VALUE!	#VALUE!		#VALUE!	#VALUE!	#VALUE!	#VALUE!		#VALUE!	#VALUE!	#VALUE!	#VALUE!
	mmu-miR-1896	1.40533	-1.11667	1.53333	0.606332		1.12433	-1.34167	0.217333		-0.741001	0.597001	-0.871999	-0.125		-0.236999	0.661999	0.182	-0.607		-1.362	0.844998	-1.503		-0.224	1.112		-0.888		-2.009	-1.112	-2.139	-1.871		0.175	-0.388999	0.821	-0.607001		0.914001	-0.37	-0.812999	0.293002		0.153001	0.820001	-0.89	-0.0830011
	mmu-miR-1897-5p	0.382334	0.689331	2.40633	-0.0716667		1.58733	-3.24867	1.66133		1.2975	0.565499	1.8455	-2.2035		0.3725	-1.3805	0.6995	0.308499		0.300499	-0.931501	-0.9645		-1.0025	-0.143499	0.1605	0.9855		-2.9565	0.7475	-0.0864997	-2.0905		-0.6095	-0.490499	0.4525	0.6475		-3.765	-1.938	-1.704	-1.928		1.361	-0.436001	0.118999	-1.044
	mmu-miR-1935	#VALUE!	#VALUE!	#VALUE!	#VALUE!		#VALUE!	#VALUE!	#VALUE!		#VALUE!	#VALUE!	#VALUE!	#VALUE!		#VALUE!	#VALUE!	#VALUE!	#VALUE!		#VALUE!	0.348248	#VALUE!		-0.51575	0.794251	-0.629751	0.35125		#VALUE!	#VALUE!	#VALUE!	#VALUE!		#VALUE!	#VALUE!	#VALUE!	#VALUE!		#VALUE!	#VALUE!	#VALUE!	#VALUE!		#VALUE!	#VALUE!	#VALUE!	#VALUE!
	mmu-miR-202	1.57833	2.02033	1.42933	1.65533		0.405333	-1.07167	0.666333		-0.220501	1.4865	0.2835	-0.2055		0.7345	0.0915008	-0.0655007	-0.7605		-0.481	2.03	0.247		-0.679	-0.361999	0.689	0.352		-1.39525	-1.10925	-0.789249	-2.32325		0.19275	-1.11425	0.18775	0.73375		-1.922	-2.004	-0.816	-1.482		-0.985	-0.652999	1.254	0.383999
	mmu-miR-28*	-1.89633	0.0776641	-1.11933	1.09167		-0.462333	0.738667	-0.276334		0.0124993	1.0615	0.0285001	2.4185		-0.6585	0.232501	-0.1105	0.5365		-1.31225	-1.02025	0.530751		-2.90725	1.06875	1.81575	0.0227513		0.0747499	-0.17125	1.26175	-2.66225		-0.0132513	1.00075	-0.309249	-0.67825		-2.44975	-1.67975	-1.58375	-1.50475		0.31225	-1.05275	0.955251	-0.214751
	mmu-miR-29b*	#VALUE!	#VALUE!	#VALUE!	#VALUE!		#VALUE!	#VALUE!	#VALUE!		#VALUE!	#VALUE!	#VALUE!	#VALUE!		#VALUE!	#VALUE!	#VALUE!	#VALUE!		#VALUE!	#VALUE!	#VALUE!		#VALUE!	#VALUE!	#VALUE!	#VALUE!		#VALUE!	#VALUE!	#VALUE!	#VALUE!		#VALUE!	#VALUE!	#VALUE!	#VALUE!		#VALUE!	#VALUE!	#VALUE!	#VALUE!		#VALUE!	#VALUE!	#VALUE!	#VALUE!
	mmu-miR-344	-0.0129999	-1.89	0.839999	-1.784		0.328	-0.109001	-0.218999		0.0267491	0.42875	-2.19325	-1.18525		-0.473249	0.151749	0.21275	0.10875		-1.46975	1.97625	-1.08475		0.245249	-0.379749	0.00924921	0.12525		-1.81725	-1.89725	-2.91625	-1.22025		0.220749	-0.257249	0.83375	-0.79725		-2.2835	-1.4505	-1.3255	-0.425498		-1.1305	0.3165	1.7095	-0.8955
	mmu-miR-345	-1.48167	0.549332	0.0773315	0.326332		0.951334	-0.823668	-0.127666		0.5725	0.903499	-0.676499	0.1245		1.0255	-0.0644994	-0.3105	-0.650502		-0.955501	0.788498	-1.0745		-2.2765	-0.347499	2.4275	0.196501		-0.834999	-0.321001	-0.782999	-2.368		0.302999	1.242	-0.414999	-1.13		-2.1605	-1.8515	0.574502	-0.403498		-0.00949907	0.560499	0.647501	-1.1985
	mmu-miR-345-5p	-1.899	0.577	-0.286001	0.777		-0.6	0.433001	0.167		-0.16975	1.17025	0.15625	2.04725		0.67425	0.32725	-0.872749	-0.12875		-0.474001	-0.177002	-0.802		-1.749	0.172001	0.765999	0.811001		0.486	-0.926001	-0.372	-1.925		0.570999	0.455999	-0.599998	-0.427		-2.09675	-1.03875	2.81425	-0.883749		-0.35575	-0.76875	1.08625	0.0382495
	mmu-miR-34c*	0.793001	0.443998	0.310999	0.341		-0.5	0.423	0.0769997		-0.908751	1.09225	-0.299749	-0.910749		1.58525	-0.789749	-0.581751	-0.213751		-0.0550013	2.317	0.987		0.149999	-1.266	0.841001	0.275001		-2.12	-1.663	-0.629	-1.098		0.759	-0.987999	-0.206	0.434999		-2.5885	-0.259501	-0.0725007	-0.530499		-1.0705	-0.4735	1.4825	0.0615001
	mmu-miR-351	-1.47933	1.75166	-1.38834	-0.223335		-0.619333	-0.396333	1.01567		0.708249	0.693249	0.769251	0.0332494		0.468251	-0.35975	0.79525	-0.903751		-1.07775	-0.399751	-0.667748		-2.65375	1.81825	1.25425	-0.41875		0.225	-0.211002	-0.146999	-3.159		0.421999	0.589001	-0.554998	-0.456001		-4.648	-5.27	0.403	2.942		-1.051	-1.367	1.12	1.298
	mmu-miR-376b	#VALUE!	#VALUE!	#VALUE!	#VALUE!		#VALUE!	#VALUE!	#VALUE!		#VALUE!	#VALUE!	#VALUE!	#VALUE!		#VALUE!	#VALUE!	#VALUE!	#VALUE!		#VALUE!	#VALUE!	#VALUE!		#VALUE!	#VALUE!	#VALUE!	#VALUE!		#VALUE!	#VALUE!	#VALUE!	#VALUE!		#VALUE!	#VALUE!	#VALUE!	#VALUE!		#VALUE!	#VALUE!	#VALUE!	#VALUE!		#VALUE!	#VALUE!	#VALUE!	#VALUE!
	mmu-miR-494	-4.55067	-7.82567	-5.95467	-6.84367		12.8213	-7.20167	-5.61967		-0.575	17.14	-0.588999	0.308		-0.572999	0.402	0.0280004	0.142999		-0.42	21.456	-1.918		-0.325001	0.477001	-0.056	-0.096		-6.4455	-6.2165	-7.6825	-5.7985		-4.8945	-4.7425	14.2115	-4.5745		-5.421	-6.185	-5.816	-5.514		-5.14	16.374	-4.683	-6.551
	mmu-miR-503*	-0.00699933	0.490998	-0.199001	1.267		0.334	-0.560001	0.226		-0.132751	1.31125	0.29425	0.66925		-0.230749	0.34425	0.15325	-0.26675		0.236499	0.963499	0.1895		-1.1625	-0.169499	0.581501	0.750499		-1.516	-0.395	0.365	-2.519		0.383999	-0.216999	-0.699999	0.532999		-2.42125	-2.38225	-0.797249	-2.25725		-0.899251	-0.585249	0.622751	0.861749
	mmu-miR-685	-0.554667	-0.266668	-0.131668	0.153334		-0.309666	0.416332	-0.106667		-0.515	1.068	-1.208	0.756		0.0920005	-0.302001	-0.174	0.384		0.0242486	0.336249	0.59825		-0.35675	0.15425	0.33425	-0.13175		1.05375	0.86475	1.28075	-0.0722499		-0.70325	1.22675	-0.556249	0.0327497		-0.897749	-0.297749	0.0062499	-0.375748		-0.102749	-0.749751	1.03425	-0.18175
	mmu-miR-702	0.836334	-0.654668	0.180332	-0.694667		0.295333	-0.639666	0.344333		0.857	-0.442999	-1.401	-0.997		1.748	0.567001	-0.444001	-1.871		-0.629501	-6.9335	-3.0205		-0.244501	1.6025	-2.6425	1.2845		-1.704	-8.016	-2.746	-2.56		-0.385	-0.486	1.412	-0.541		-0.25175	-1.53175	0.627252	-1.84575		-0.918749	0.92925	0.29825	-0.308751
	mmu-miR-706	-3.659	0.788999	-1.718	-0.0720011		-2.592	1.862	0.729999		-2.7345	0.585499	0.194499	0.8755		1.2555	-0.951499	-1.0345	0.730498		0.43625	-3.30875	-0.56675		-1.41875	0.64525	1.21925	-0.44575		3.5835	0.909497	3.9085	-1.2655		0.919499	1.7815	-1.4365	-1.2645		-1.944	0.269001	1.81	0.535002		-1.376	0.225001	0.772	0.378998
	mmu-miR-741	7.75	-2.41	#VALUE!	7.307		-1.193	-3.163	4.356		#VALUE!	#VALUE!	#VALUE!	#VALUE!		#VALUE!	#VALUE!	#VALUE!	#VALUE!		#VALUE!	#VALUE!	#VALUE!		#VALUE!	#VALUE!	#VALUE!	#VALUE!		#VALUE!	#VALUE!	#VALUE!	#VALUE!		#VALUE!	#VALUE!	#VALUE!	#VALUE!		#VALUE!	#VALUE!	#VALUE!	#VALUE!		#VALUE!	#VALUE!	#VALUE!	#VALUE!
	mmu-miR-877*	0.728333	-0.350667	0.362332	0.460334		0.547333	-0.844667	0.297333		-0.222002	1.943	-0.701	0.301001		0.676001	0.921999	-0.536001	-1.062		-0.655751	2.22925	-0.57775		-0.633751	0.260252	-0.0697503	0.44325		-1.746	-1.293	-1.67	-2.207		0.318	-0.562999	0.533	-0.288001		-1.50375	-0.879749	-0.587749	-1.12075		-0.664749	-0.18675	1.04625	-0.19475
	rno-miR-219-1-3p	#VALUE!	#VALUE!	#VALUE!	#VALUE!		#VALUE!	#VALUE!	#VALUE!		#VALUE!	#VALUE!	#VALUE!	#VALUE!		#VALUE!	#VALUE!	#VALUE!	#VALUE!		#VALUE!	#VALUE!	#VALUE!		#VALUE!	#VALUE!	#VALUE!	#VALUE!		#VALUE!	#VALUE!	#VALUE!	#VALUE!		#VALUE!	#VALUE!	#VALUE!	#VALUE!		#VALUE!	#VALUE!	#VALUE!	#VALUE!		#VALUE!	#VALUE!	#VALUE!	#VALUE!
	U6 snRNA	0	0	0	0		0	0	0		0	0	0	0		0	0	0	0		0	0	0		0	0	0	0		0	0	0	0		0	0	0	0		0	0	0	0		0	0	0	0
[truncated: 31 more columns]

## Sheet: 2-Delta Delta CT
		Infected and treated					Infected				Infected and treated					Infected					Infected and treated				Infected					Infected and treated					Infected					Infected and treated					Infected
		Day 1					Day 1				Day 2					Day 2					Day 3				Day 3					Day 4					Day 4					Day 5					Day 5
		Mice 1	Mice 2	Mice 3	Mice 4		Mice 2	Mice 3	Mice 4		Mice 1	Mice 2	Mice 3	Mice 4		Mice 1	Mice 2	Mice 3	Mice 4		Mice 1	Mice 3	Mice 4		Mice 1	Mice 2	Mice 3	Mice 4		Mice 1	Mice 2	Mice 3	Mice 4		Mice 1	Mice 2	Mice 3	Mice 4		Mice 1	Mice 2	Mice 3	Mice 4		Mice 1	Mice 2	Mice 3	Mice 4
	Target Name	Cт Mean	Cт Mean	Cт Mean	Cт Mean		Cт Mean	Cт Mean	Cт Mean		Cт Mean	Cт Mean	Cт Mean	Cт Mean		Cт Mean	Cт Mean	Cт Mean	Cт Mean		Cт Mean	Cт Mean	Cт Mean		Cт Mean	Cт Mean	Cт Mean	Cт Mean		Cт Mean	Cт Mean	Cт Mean	Cт Mean		Cт Mean	Cт Mean	Cт Mean	Cт Mean		Cт Mean	Cт Mean	Cт Mean	Cт Mean		Cт Mean	Cт Mean	Cт Mean	Cт Mean
	hsa-let-7e	2.48056	0.897304	1.09556	0.519309		1.2681	0.642009	1.2283		0.707842	0.246644	1.22816	0.437241		0.420302	0.745097	2.15024	1.48504		0.641491	0.430326	0.639271		4.63157	0.848802	0.489201	0.51997		1.07289	0.933358	1.50056	7.64491		1.09847	0.862442	0.683256	1.54489		6.49127	5.54235	3.35311	4.33339		1.28387	1.79564	0.490899	0.883622
	hsa-miR-130a	4.299	0.623301	1.33238	0.643941		1.69584	0.517274	1.13997		1.05592	0.39763	1.24272	0.582569		1.14989	0.857079	1.01713	0.997578		1.73809	0.994815	0.901563		2.96596	0.935947	0.415955	0.866036		0.954621	0.950659	0.628507	6.01682		0.690637	0.686343	1.28967	1.63581		4.05513	4.48699	2.6349	1.73477		1.61412	1.33214	0.552386	0.841918
	hsa-miR-145	1.2864	0.688885	1.34195	0.507097		1.10983	0.64902	1.38831		3.68969	0.724722	2.21376	0.877518		1.04427	0.783769	1.30994	0.93271		2.3186	3.03196	1.17548		3.83241	0.790726	0.740848	0.445424		1.01396	1.31403	1.24401	5.82395		0.935624	0.547147	1.68063	1.16231		10.2319	6.96441	2.0648	3.32648		2.48285	1.15029	0.424548	0.824734
	hsa-miR-150	0.784947	0.516438	0.524374	0.396576		1.60956	0.911722	0.681444		0.957605	0.414804	0.891002	0.844694		0.99896	0.914149	0.904066	1.21125		1.84229	0.449534	1.14274		3.75679	0.848802	0.569394	0.550761		1.55914	1.30473	1.17834	5.51267		0.551239	1.0701	1.28677	1.31745		4.96055	3.53693	2.52888	1.86413		1.41961	1.56537	0.450157	0.999654
	hsa-miR-183	1.3192	1.25151	0.407725	0.198563		0.322342	16.0518	0.193267		#VALUE!	1.22944	1.51152	0.244008		0.209933	2.33755	0.626766	3.25126		#VALUE!	#VALUE!	#VALUE!		#VALUE!	#VALUE!	#VALUE!	#VALUE!		#VALUE!	#VALUE!	#VALUE!	#VALUE!		#VALUE!	#VALUE!	#VALUE!	#VALUE!		#VALUE!	#VALUE!	#VALUE!	#VALUE!		#VALUE!	#VALUE!	#VALUE!	#VALUE!
	hsa-miR-199a	0.0306352	#VALUE!	0.0139493	#VALUE!		0.0345621	1130.96	0.0255831		#VALUE!	#VALUE!	#VALUE!	#VALUE!		#VALUE!	#VALUE!	#VALUE!	#VALUE!		#VALUE!	#VALUE!	#VALUE!		#VALUE!	#VALUE!	#VALUE!	#VALUE!		#VALUE!	#VALUE!	#VALUE!	#VALUE!		#VALUE!	#VALUE!	#VALUE!	#VALUE!		#VALUE!	#VALUE!	#VALUE!	#VALUE!		#VALUE!	#VALUE!	#VALUE!	#VALUE!
	hsa-miR-199a-3p	2.04817	1.01419	1.52767	0.35388		1.52133	0.611461	1.075		2.43008	0.924663	1.58447	1.31039		1.232	1.31403	0.713013	0.866337		1.24531	1.83974	0.855298		3.98202	0.902187	0.529059	0.526133		0.937083	0.964097	1.30428	3.87783		1.02473	0.368631	1.7222	1.53714		4.82072	10.023	1.66468	3.73795		1.74866	0.706249	0.788537	1.02687
	hsa-miR-200b	1.86865	1.08223	1.40932	0.403881		1.06955	1.04681	0.893165		1.18427	0.525222	0.817902	0.908778		0.956608	0.773246	1.25963	1.07326		1.84038	0.949344	1.24488		3.56524	0.568014	0.837407	0.589678		1.37936	1.4152	1.22944	5.97525		0.570382	1.16473	0.834509	1.80375		6.52397	4.96829	2.99333	2.29064		1.95173	0.937408	0.4645	1.1767
	hsa-miR-206	0.797008	0.0187063	1.16044	0.0349798		0.349573	6.04468	0.473248		7.70743	4.88463	3.83506	0.736751		1.10133	2.73066	0.579247	0.574051		1.70468	3.15033	1.55995		123.597	0.138937	0.123836	0.47025		0.195976	0.288521	0.165024	4.81238		2.88736	0.0818286	1.12486	3.76265		10.8203	2.08445	1.12558	0.978515		0.492319	1.94082	58.7968	1.04657
	hsa-miR-20a	2.06909	1.03742	1.17446	0.734584		1.14393	0.93368	0.936272		0.684205	0.213085	1.90066	0.423519		0.455809	0.900314	1.34025	1.81819		2.6468	0.319359	1.1601		2.47641	0.955447	0.68172	0.619961		2.93579	2.45335	3.68777	10.1594		0.691476	1.32386	0.790452	1.38199		7.39346	8.37594	4.80738	3.13453		1.27832	1.99204	0.486749	0.806782
	hsa-miR-22	7.1834	0.627926	1.24028	0.526924		1.26634	0.722298	1.09328		0.66216	0.368376	0.904536	0.26948		0.563407	0.88715	1.12916	1.77184		2.17385	0.838133	0.719591		3.67884	0.881632	0.542333	0.568507		1.19416	1.46104	1.96837	7.84624		0.782954	0.738669	1.1065	1.56266		6.64606	4.78825	2.73872	1.76602		1.64319	1.4871	0.570579	0.717226
	hsa-miR-221	4.01574	0.882499	1.02361	0.396026		1.26986	0.829703	0.949123		3.04038	0.770171	1.94295	0.648532		1.04844	0.522408	1.2581	1.4512		2.46742	0.704172	0.902501		3.26255	0.966606	0.495515	0.639936		1.2739	1.35496	1.75473	8.96467		0.856931	0.576043	2.42041	0.836971		8.06822	5.66961	1.38823	4.92542		2.49363	1.97554	0.313003	0.648533
	hsa-miR-223	1.52133	1.0698	0.832969	0.4188		1.08699	1.15615	0.79572		1.30586	0.661586	2.03637	0.804965		1.00486	0.682547	0.98555	1.47939		1.88296	0.382095	1.11034		1.92786	1.05117	0.750019	0.657927		2.11001	1.90165	2.06372	6.47666		0.897665	0.998788	0.882244	1.26422		5.57704	4.63478	2.71039	2.26498		1.93791	1.02918	0.557676	0.899067
	hsa-miR-23a*	#VALUE!	#VALUE!	#VALUE!	#VALUE!		#VALUE!	#VALUE!	#VALUE!		#VALUE!	#VALUE!	#VALUE!	#VALUE!		#VALUE!	#VALUE!	#VALUE!	#VALUE!		#VALUE!	#VALUE!	#VALUE!		#VALUE!	#VALUE!	#VALUE!	#VALUE!		#VALUE!	#VALUE!	#VALUE!	#VALUE!		#VALUE!	#VALUE!	#VALUE!	#VALUE!		#VALUE!	#VALUE!	#VALUE!	#VALUE!		#VALUE!	#VALUE!	#VALUE!	#VALUE!
	hsa-miR-23a	1.29265	0.623445	1.25731	0.286247		1.09076	0.93002	0.985777		1.62394	0.49363	0.859458	0.370232		1.17405	0.659982	0.964264	1.33839		2.53898	0.679833	1.04627		2.49363	0.699914	0.715116	0.801209		1.19789	1.29729	1.26532	4.74859		0.704417	0.662733	1.57844	1.35707		2.83431	3.99169	1.8264	1.84037		1.3765	1.59992	0.604997	0.75054
	hsa-miR-23b	5.83743	1.25643	1.37682	0.97288		2.88252	0.148479	2.33647		1.98435	0.765601	2.01763	2.95604		47.3622	1.02574	0.636692	1.5312		0.343092	1.29744	0.951097		6.00709	0.79756	73.1946	0.208724		0.782005	0.593883	1.19852	7.39859		0.844548	0.74342	1.0412	1.5297		9.02859	15.873	3.85438	5.16403		3.31613	1.05738	0.921784	0.309391
	hsa-miR-342-3p	0.503129	1.01889	0.645729	0.523769		0.89751	1.3632	0.817335		1.02687	0.487086	1.35684	0.925465		0.956111	0.857524	0.802321	1.52019		2.2642	0.381565	1.04826		2.22068	0.969961	0.72951	0.636397		2.56063	1.52997	2.40577	5.61973		0.644164	1.16352	0.933356	1.42949		2.94037	2.57398	2.09798	1.74472		1.55079	1.10573	0.537747	1.08448
	hsa-miR-365	4.62782	0.517036	1.42537	0.599293		1.37205	0.592684	1.22972		2.82647	0.905634	1.31768	0.646624		1.1042	1.07923	0.817902	1.02598		2.06122	1.04066	1.01361		2.61988	0.825019	0.577743	0.800792		1.24531	1.25223	0.700521	4.5678		1.08185	0.397355	1.8245	1.275		3.79803	2.25363	1.56293	2.06659		1.7743	1.56401	0.487087	0.739822
	hsa-miR-382	1.27074	0.763483	1.66748	0.315709		1.12636	0.74312	1.19471		2.32141	0.593369	0.946057	0.306721		2.3933	0.88454	0.402762	1.17284		1.14255	1.84965	0.996714		2.89638	0.433544	1.49407	0.533016		0.539801	1.04427	0.39708	4.1253		0.879344	0.523587	1.25658	1.72848		3.70828	4.57493	0.597392	1.49563		0.75041	0.25187	7.17386	0.737518
	hsa-miR-423-3P	1.48144	1.91057	1.23456	0.808321		1.07773	0.989657	0.937571		1.21209	0.51033	1.32088	0.657243		0.773514	0.847626	1.15149	1.32455		2.37265	0.671054	1.64547		3.49793	0.88546	0.718719	0.449222		2.41705	1.65778	1.53289	5.13815		0.577643	1.35121	1.10133	1.16332		3.11126	2.54647	1.9636	1.78943		1.43843	1.37031	0.559612	0.906577
	hsa-miR-423-5p	1.09632	0.943221	0.880056	0.666957		0.919975	1.20136	0.904797		1.10995	0.300097	1.07214	0.59152		0.48954	0.684679	1.58722	1.8797		1.73147	0.280292	1.64832		2.0181	0.92916	0.799406	0.667112		2.39786	2.16858	3.26651	5.27712		0.53357	1.48839	0.821167	1.53342		4.88124	2.72877	2.04805	1.80907		1.68325	1.5076	0.418196	0.942294
	hsa-miR-433	0.521233	0.434372	1.24488	0.48734		1.13367	0.75891	1.16231		2.01008	1.16655	0.545348	1.03329		1.08994	0.476071	1.01695	1.89507		0.798852	1.67365	1.54007		2.54206	0.843231	0.232612	2.00555		1.50368	1.97726	1.60158	4.79157		1.91919	0.148496	1.72847	2.03003		2.81425	0.966438		2.09181		1.67452	0.916845	0.563212	1.15649
	hsa-miR-484	0.416773	2.41385	1.00789	0.570909		0.652176	1.86391	0.82264		1.25245	0.436106	1.23692	0.925785		1.17589	0.551239	1.16211	1.32754		1.5689	0.185533	1.90495		1.07904	0.72284	1.0459	1.22582		2.45547	2.40661	3.69097	3.10157		0.9586	1.21335	0.618566	1.38992		2.29024	2.13835	1.39136	1.56862		1.42257	1.26883	0.791412	0.700036
	hsa-miR-486	0.584389	0.599571	0.828171	0.641714		0.833353	1.16473	1.03025		0.82502	0.260888	1.16191	0.390799		0.34929	0.869646	1.51309	2.17573		1.82513	0.205186	0.988286		2.65922	1.05263	0.642158	0.556325		4.02364	3.47136	3.06843	10.0945		0.533109	2.13095	0.78758	1.11767		5.18286	3.08603	1.89179	1.92352		1.16534	1.9955	0.527685	0.814931
	hsa-miR-574-3p	0.90417	1.15242	0.939957	0.568277		0.86314	1.37237	0.844206		1.14235	0.399426	1.55617	0.715984		1.10114	0.766841	1	1.18427		1.03133	0.322306	0.576143		1.31997	0.532369	3.71536	0.383022		1.82861	1.8097	1.48221	5.71895		0.805943	0.959098	1.12175	1.15329		4.23687	2.89989	2	2.42502		1.71951	1.16554	0.496202	1.00556
	hsa-miR-9*	1.00185	2.19112	0.895439	63.4552		0.966383	0.6758	1.5312		1.91156	0.407466	2.08746	0.743162		1.24466	0.828027	0.414014	2.34364		0.980099	0.369335	0.560194		1.18018	0.999307	0.744839	1.13839		1.22859	5.03155	0.467163	6.229		0.639937	3.14705	0.293208	1.69349		10.4469	15.1264	10.8679	11.6722		556.794	1.52944	0.653836	556.794
	mmu-miR-1195	#VALUE!	#VALUE!	#VALUE!	#VALUE!		#VALUE!	#VALUE!	#VALUE!		#VALUE!	#VALUE!	#VALUE!	#VALUE!		#VALUE!	#VALUE!	#VALUE!	#VALUE!		#VALUE!	#VALUE!	#VALUE!		#VALUE!	#VALUE!	#VALUE!	#VALUE!		#VALUE!	#VALUE!	#VALUE!	#VALUE!		#VALUE!	#VALUE!	#VALUE!	#VALUE!		#VALUE!	#VALUE!	#VALUE!	#VALUE!		#VALUE!	#VALUE!	#VALUE!	#VALUE!
	mmu-miR-1896	0.377531	2.16846	0.345479	0.656865		0.458714	2.53444	0.860154		1.67133	0.661127	1.8302	1.09051		1.17854	0.632002	0.88148	1.52309		2.57041	0.556712	2.83431		1.16797	0.462652		1.85061		4.02503	2.16145	4.40456	3.65786		0.885767	1.30948	0.566049	1.52309		0.530711	1.29235	1.75686	0.816202		0.899378	0.566442	1.85318	1.05922
	mmu-miR-1897-5p	0.767196	0.620141	0.188635	1.05093		0.332786	9.50487	0.316147		0.406831	0.675722	0.278259	4.60595		0.772443	2.60359	0.615786	0.807481		0.811972	1.90726	1.95139		2.00347	1.10458	0.894715	0.505051		7.76239	0.595635	1.06179	4.25895		1.52573	1.40493	0.730775	0.638386		13.595	3.83174	3.25803	3.80527		0.389312	1.35285	0.920826	2.06194
	mmu-miR-1935	#VALUE!	#VALUE!	#VALUE!	#VALUE!		#VALUE!	#VALUE!	#VALUE!		#VALUE!	#VALUE!	#VALUE!	#VALUE!		#VALUE!	#VALUE!	#VALUE!	#VALUE!		#VALUE!	0.785537	#VALUE!		1.42974	0.576642	1.5473	0.783905		#VALUE!	#VALUE!	#VALUE!	#VALUE!		#VALUE!	#VALUE!	#VALUE!	#VALUE!		#VALUE!	#VALUE!	#VALUE!	#VALUE!		#VALUE!	#VALUE!	#VALUE!	#VALUE!
	mmu-miR-202	0.334868	0.246502	0.371303	0.317464		0.755062	2.10186	0.630106		1.16514	0.356877	0.821595	1.15309		0.601026	0.938546	1.04645	1.69408		1.39571	0.244855	0.842647		1.60103	1.28521	0.620284	0.783497		2.63034	2.15734	1.72817	5.00458		0.874937	2.16482	0.877974	0.601339		3.78948	4.0111	1.76052	2.79335		1.97931	1.57243	0.419284	0.76631
	mmu-miR-28*	3.72266	0.947591	2.17247	0.469219		1.37777	0.599293	1.21111		0.991374	0.479134	0.980439	0.18705		1.57844	0.851158	1.0796	0.689442		2.48328	2.02827	0.692194		7.50187	0.476732	0.284057	0.984354		0.949507	1.12603	0.417038	6.33019		1.00923	0.49974	1.23906	1.6002		5.46321	3.20372	2.99748	2.83775		0.805385	2.07448	0.515752	1.1605
	mmu-miR-29b*	#VALUE!	#VALUE!	#VALUE!	#VALUE!		#VALUE!	#VALUE!	#VALUE!		#VALUE!	#VALUE!	#VALUE!	#VALUE!		#VALUE!	#VALUE!	#VALUE!	#VALUE!		#VALUE!	#VALUE!	#VALUE!		#VALUE!	#VALUE!	#VALUE!	#VALUE!		#VALUE!	#VALUE!	#VALUE!	#VALUE!		#VALUE!	#VALUE!	#VALUE!	#VALUE!		#VALUE!	#VALUE!	#VALUE!	#VALUE!		#VALUE!	#VALUE!	#VALUE!	#VALUE!
	mmu-miR-344	1.00905	3.70635	0.558644	3.4438		0.79664	1.07848	1.16393		0.98163	0.742905	4.57335	2.27403		1.38823	0.900158	0.862891	0.927391		2.76974	0.25415	2.12101		0.84367	1.30112	0.993609	0.916845		3.52409	3.72503	7.54881	2.32987		0.85812	1.1952	0.561069	1.73779		4.86857	2.73303	2.5062	1.34304		2.18935	0.803016	0.305766	1.86025
	mmu-miR-345	2.79271	0.683337	0.947809	0.797562		0.517154	1.7699	1.09253		0.672451	0.534589	1.59826	0.917322		0.49124	1.04572	1.24014	1.56971		1.93925	0.578946	2.10599		4.84502	1.27235	0.185887	0.872664		1.78386	1.2492	1.7207	5.16225		0.810565	0.422786	1.3333	2.18859		4.47069	3.60875	0.671518	1.32271		1.00661	0.678068	0.638385	2.29501
	mmu-miR-345-5p	3.72955	0.670356	1.21926	0.583579		1.51572	0.74072	0.890693		1.12486	0.444344	0.897355	0.241945		0.626658	0.797055	1.83115	1.09335		1.38896	1.13053	1.74352		3.36126	0.887611	0.588046	0.569986		0.714002	1.9	1.29415	3.79737		0.67315	0.729005	1.51571	1.34444		4.27744	2.05445	0.142176	1.84516		1.27965	1.70379	0.470984	0.973836
	mmu-miR-34c*	0.577142	0.735095	0.806083	0.789494		1.41421	0.745872	0.948027		1.87742	0.469029	1.23093	1.88002		0.333267	1.72877	1.49666	1.1597		1.03886	0.200685	0.504526		0.901251	2.40494	0.558256	0.82645		4.34694	3.16674	1.54649	2.14058		0.590906	1.98343	1.15349	0.739694		6.01473	1.19706	1.05154	1.44443		2.10016	1.38847	0.357868	0.958267
	mmu-miR-351	2.7882	0.296959	2.61776	1.16743		1.53616	1.31616	0.4946		0.612063	0.618459	0.586722	0.977217		0.722841	1.2832	0.576243	1.87092		2.11074	1.31928	1.58859		6.29301	0.283565	0.419211	1.33677		0.855595	1.15749	1.10726	8.93211		0.74639	0.664803	1.46917	1.37173				0.756284	0.130128		2.07197	2.57934	0.460093	0.40669
	mmu-miR-376b	#VALUE!	#VALUE!	#VALUE!	#VALUE!		#VALUE!	#VALUE!	#VALUE!		#VALUE!	#VALUE!	#VALUE!	#VALUE!		#VALUE!	#VALUE!	#VALUE!	#VALUE!		#VALUE!	#VALUE!	#VALUE!		#VALUE!	#VALUE!	#VALUE!	#VALUE!		#VALUE!	#VALUE!	#VALUE!	#VALUE!		#VALUE!	#VALUE!	#VALUE!	#VALUE!		#VALUE!	#VALUE!	#VALUE!	#VALUE!		#VALUE!	#VALUE!	#VALUE!	#VALUE!
	mmu-miR-494	23.4362	226.862	62.0203	114.855		0.000138164	147.203	49.1686		1.48968	6.92382e-06	1.5042	0.807761		1.48761	0.756808	0.980779	0.905635		1.33793	3.47617e-07	3.77899		1.25267	0.71847	1.03958	1.06881		87.1543	74.3623	205.43	55.6573		29.7434	26.7691	5.27124e-05	23.8266		42.8433	72.7562	56.3366	45.6961		35.261	1.17743e-05	25.6876	93.7665
	mmu-miR-503*	1.00486	0.711533	1.1479	0.415523		0.793334	1.47427	0.855002		1.09638	0.402971	0.815496	0.628833		1.17344	0.787718	0.899223	1.20309		0.848802	0.512812	0.876909		2.23845	1.12467	0.668268	0.594398		2.85997	1.31494	0.776469	5.73185		0.766311	1.16231	1.6245	0.691117		5.35635	5.21349	1.73778	4.78079		1.8651	1.5003	0.649431	0.550285
	mmu-miR-685	1.46883	1.20303	1.09556	0.89917		1.23942	0.749327	1.07674		1.42899	0.47698	2.31017	0.592136		0.938221	1.23285	1.12818	0.76631		0.983333	0.792098	0.660555		1.28054	0.8986	0.793196	1.09562		0.481715	0.549141	0.411581	1.05135		1.62817	0.427279	1.47044	0.977555		1.86316	1.22923	0.995677	1.29751		1.07382	1.6815	0.48827	1.13426
	mmu-miR-702	0.560065	1.57425	0.8825	1.61851		0.814884	1.55797	0.787672		0.552099	1.35943	2.64084	1.99585		0.297714	0.675019	1.36037	3.65786		1.54703	122.234	8.11449		1.18468	0.329306	6.24413	0.410512		3.25803	258.855	6.70855	5.89708		1.30586	1.40056	0.37579	1.45498		1.19065	2.89136	0.647408	3.5944		1.89048	0.525131	0.813238	1.23863
	mmu-miR-706	12.6319	0.578746	3.2898	1.05117		6.02934	0.275095	0.602904		6.65528	0.666419	0.873877	0.545065		0.418848	1.93388	2.0484	0.602696		0.739053	9.90908	1.48118		2.67354	0.639382	0.429506	1.36202		0.0834179	0.532371	0.0665923	2.40411		0.528692	0.290881	2.70663	2.40244		3.84771	0.829894	0.285191	0.690158		2.59548	0.855595	0.585605	0.768971
	mmu-miR-741	0.00464534	5.31475	#VALUE!	0.006315		2.28628	8.95691	0.048833		#VALUE!	#VALUE!	#VALUE!	#VALUE!		#VALUE!	#VALUE!	#VALUE!	#VALUE!		#VALUE!	#VALUE!	#VALUE!		#VALUE!	#VALUE!	#VALUE!	#VALUE!		#VALUE!	#VALUE!	#VALUE!	#VALUE!		#VALUE!	#VALUE!	#VALUE!	#VALUE!		#VALUE!	#VALUE!	#VALUE!	#VALUE!		#VALUE!	#VALUE!	#VALUE!	#VALUE!
	mmu-miR-877*	0.603601	1.27515	0.777906	0.726818		0.684284	1.79585	0.813755		1.16635	0.260075	1.62563	0.811689		0.625898	0.527777	1.44995	2.08782		1.57544	0.21327	1.49252		1.55159	0.834942	1.04954	0.735476		3.35427	2.45037	3.18214	4.61714		0.802181	1.47734	0.691116	1.22095		2.83579	1.84006	1.5029	2.1746		1.58529	1.1382	0.484225	1.14453
	rno-miR-219-1-3p	#VALUE!	#VALUE!	#VALUE!	#VALUE!		#VALUE!	#VALUE!	#VALUE!		#VALUE!	#VALUE!	#VALUE!	#VALUE!		#VALUE!	#VALUE!	#VALUE!	#VALUE!		#VALUE!	#VALUE!	#VALUE!		#VALUE!	#VALUE!	#VALUE!	#VALUE!		#VALUE!	#VALUE!	#VALUE!	#VALUE!		#VALUE!	#VALUE!	#VALUE!	#VALUE!		#VALUE!	#VALUE!	#VALUE!	#VALUE!		#VALUE!	#VALUE!	#VALUE!	#VALUE!
	U6 snRNA	1	1	1	1		1	1	1		1	1	1	1		1	1	1	1		1	1	1		1	1	1	1		1	1	1	1		1	1	1	1		1	1	1	1		1	1	1	1
[truncated: 31 more columns]

## Sheet: T test
		Day 1	Day 2	Day 3	Day 4	Day 5	Day 6	Day 7	Day 8	Day 9
	Target Name
	hsa-let-7e	0.720584	0.26354	0.417939	0.32777	0.00211495	0.814213	0.536924	0.829328	0.0611745
	hsa-miR-130a	0.595859	0.403339	0.909675	0.450567	0.0196831	0.215125	0.901133	0.963385	0.00623376
	hsa-miR-145	0.774474	0.265637	0.52018	0.325522	0.0587623	0.656149	0.0534764	0.225223	0.140813
	hsa-miR-150	0.0986452	0.156596	0.781746	0.255195	0.0258905	0.493896	0.522013	0.160198	0.0974208
	hsa-miR-183	0.333433	#VALUE!	#VALUE!	#VALUE!	#VALUE!	#VALUE!	#VALUE!	#VALUE!	#VALUE!
	hsa-miR-199a	#VALUE!	#VALUE!	#VALUE!	#VALUE!	#VALUE!	#VALUE!	#VALUE!	#VALUE!	#VALUE!
	hsa-miR-199a-3p	0.74318	0.180275	0.873008	0.459794	0.0676547	0.553267	0.364718	0.0926261	0.225121
	hsa-miR-200b	0.630876	0.392156	0.961376	0.28172	0.023096	0.172724	0.160118	0.422035	0.0934861
	hsa-miR-206	0.316876	0.0932394	0.463626	0.687914	0.449363	0.101824	0.856691	0.405203	0.336711		Indicates CT values are not obtained for all the mice in all the days
	hsa-miR-20a	0.501616	0.523626	0.812778	0.0829342	0.00839016	0.113047	0.0814766	0.78505	0.0660293
	hsa-miR-22	0.504531	0.117344	0.865744	0.242268	0.0423504	0.058499	0.612961	0.783461	0.0361407
	hsa-miR-221	0.590412	0.407948	0.985724	0.303887	0.0481477	0.272778	0.350331	0.085031	0.241462
	hsa-miR-223	0.863061	0.656955	0.95682	0.105585	0.0183995	0.00437752	0.586328	0.728215	0.00241062
	hsa-miR-23a*	#VALUE!	#VALUE!	#VALUE!	#VALUE!	#VALUE!	#VALUE!	#VALUE!	#VALUE!	#VALUE!
	hsa-miR-23a	0.660732	0.557529	0.742989	0.288895	0.0348009	0.160523	0.448917	0.559478	0.0189335
	hsa-miR-23b	0.726043	0.39097	0.403141	0.412052	0.0435563	0.350321	0.353821	0.474253	0.774206
	hsa-miR-342-3p	0.138812	0.739403	0.889987	0.0713937	0.0090361	0.0232322	0.729576	0.175675	0.0200777
	hsa-miR-365	0.558624	0.428695	0.803122	0.42573	0.0674576	0.951619	0.227054	0.107239	0.0190079
	hsa-miR-382	0.964859	0.789937	0.989734	0.655099	0.853426	0.294758	0.0114767	0.978525	0.969417
	hsa-miR-423-3P	0.250726	0.692182	0.858692	0.104316	0.0124878	0.119135	0.260486	0.0703794	0.0321193
	hsa-miR-423-5p	0.436777	0.355049	0.836909	0.0268574	0.0621745	0.247265	0.352387	0.370012	0.237842
	hsa-miR-433	0.227178	0.875025	0.922116	0.302166	0.156396	0.638288	0.0945578	0.22467	0.48828
	hsa-miR-484	0.987167	0.734232	0.678319	0.00168275	0.0288088	0.091083	0.267489	0.26163	0.632962
	hsa-miR-486	0.021175	0.250814	0.764206	0.0549483	0.0637321	0.224243	0.109293	0.3915	0.326853
	hsa-miR-574-3p	0.535184	0.831271	0.404589	0.143152	0.0167762	0.0633173	0.212781	0.200344	0.000663613
	hsa-miR-9*	0.42831	0.896661	0.103197	0.290549	0.147203	0.53871	0.539646	0.11923	0.903229
	mmu-miR-1195	#VALUE!	#VALUE!	#VALUE!	#VALUE!	#VALUE!	#VALUE!	#VALUE!	#VALUE!	#VALUE!
	mmu-miR-1896	0.613526	0.46268	0.372133	0.00350752	0.991068	0.214757	0.152789	0.129168	0.584786
	mmu-miR-1897-5p	0.336901	0.806887	0.418819	0.211394	0.0975061	0.491543	0.50078	0.572676	0.284224
	mmu-miR-1935	#VALUE!	#VALUE!	#VALUE!	#VALUE!	#VALUE!	#VALUE!	#VALUE!	#VALUE!	#VALUE!
	mmu-miR-202	0.0856875	0.534386	0.553593	0.0744156	0.023061	0.0158037	0.626871	0.535094	0.0100033
	mmu-miR-28*	0.425198	0.208153	0.794726	0.455388	0.0123292	0.659519	0.232172	0.173965	0.0536278
	mmu-miR-29b*	#VALUE!	#VALUE!	#VALUE!	#VALUE!	#VALUE!	#VALUE!	#VALUE!	#VALUE!	#VALUE!
	mmu-miR-344	0.281297	0.251742	0.324569	0.0330858	0.116138	0.507816	0.0927723	0.260312	0.147476
	mmu-miR-345	0.79824	0.650015	0.85326	0.235978	0.215691	0.328809	0.577896	0.271148	0.183018
	mmu-miR-345-5p	0.600344	0.266252	0.93524	0.266232	0.314998	0.395028	0.143709	0.155105	0.0164794
	mmu-miR-34c*	0.140677	0.697828	0.319004	0.0503777	0.36591	0.104002	0.364215	0.760187	0.169846
	mmu-miR-351	0.461203	0.228502	0.818305	0.363842	0.335422	0.605663	0.889919	0.00566263	0.722165
	mmu-miR-376b	#VALUE!	#VALUE!	#VALUE!	#VALUE!	#VALUE!	#VALUE!	#VALUE!	#VALUE!	#VALUE!
	mmu-miR-494	0.544385	0.839764	0.496157	0.0480673	0.480944	0.282646	0.0498326	0.193214	0.895685
	mmu-miR-503*	0.442046	0.16869	0.412627	0.204943	0.01394	0.42085	0.0673023	0.435074	0.111696
	mmu-miR-685	0.469534	0.686592	0.229542	0.153404	0.441171	0.399448	0.992584	0.163991	0.899479
	mmu-miR-702	0.789685	0.878756	0.257612	0.327661	0.249132	0.406603	0.0543936	0.135758	0.74529
	mmu-miR-706	0.594829	0.569304	0.324393	0.427467	0.829882	0.335241	0.473156	0.327542	0.65943
	mmu-miR-741	#VALUE!	#VALUE!	#VALUE!	#VALUE!	#VALUE!	#VALUE!	#VALUE!	#VALUE!	#VALUE!
	mmu-miR-877*	0.49379	0.673779	0.909836	0.00287683	0.0333075	0.123609	0.278561	0.180753	0.0490691
	rno-miR-219-1-3p	#VALUE!	#VALUE!	#VALUE!	#VALUE!	#VALUE!	#VALUE!	#VALUE!	#VALUE!	#VALUE!
	U6 snRNA	#DIV/0!	#DIV/0!	#DIV/0!	#DIV/0!	#DIV/0!	#DIV/0!	#DIV/0!	#DIV/0!	#DIV/0!

## Sheet: Avg. and SD
		Treatment						Water					Treatment						Water						Treatment					Water						Treatment						Water						Treatment
		Day 1						Day 1					Day 2						Day 2						Day 3					Day 3						Day 4						Day 4						Day 5
		Mice 1	Mice 2	Mice 3	Mice 4			Mice 2	Mice 3	Mice 4			Mice 1	Mice 2	Mice 3	Mice 4			Mice 1	Mice 2	Mice 3	Mice 4			Mice 1	Mice 3	Mice 4			Mice 1	Mice 2	Mice 3	Mice 4			Mice 1	Mice 2	Mice 3	Mice 4			Mice 1	Mice 2	Mice 3	Mice 4			Mice 1	Mice 2
	Target Name	Cт Mean	Cт Mean	Cт Mean	Cт Mean	Avg.	SD	Cт Mean	Cт Mean	Cт Mean	Avg.	SD	Cт Mean	Cт Mean	Cт Mean	Cт Mean	Avg.	SD	Cт Mean	Cт Mean	Cт Mean	Cт Mean	Avg.	SD	Cт Mean	Cт Mean	Cт Mean	Avg.	SD	Cт Mean	Cт Mean	Cт Mean	Cт Mean	Avg.	SD	Cт Mean	Cт Mean	Cт Mean	Cт Mean	Avg.	SD	Cт Mean	Cт Mean	Cт Mean	Cт Mean	Avg.	SD	Cт Mean	Cт Mean
	hsa-let-7e	2.48056	0.897304	1.09556	0.519309	1.24818	0.741017	1.2681	0.642009	1.2283	1.04614	0.286223	0.707842	0.246644	1.22816	0.437241	0.654972	0.369283	0.420302	0.745097	2.15024	1.48504	1.20017	0.670648	0.641491	0.430326	0.639271	0.570363	0.0990252	4.63157	0.848802	0.489201	0.51997	1.62238	1.74306	1.07289	0.933358	1.50056	7.64491	2.78793	2.81196	1.09847	0.862442	0.683256	1.54489	1.04726	0.322843	6.49127	5.54235
	hsa-miR-130a	4.299	0.623301	1.33238	0.643941	1.72465	1.51344	1.69584	0.517274	1.13997	1.1177	0.481405	1.05592	0.39763	1.24272	0.582569	0.819709	0.342461	1.14989	0.857079	1.01713	0.997578	1.00542	0.103774	1.73809	0.994815	0.901563	1.21149	0.374303	2.96596	0.935947	0.415955	0.866036	1.29598	0.984602	0.954621	0.950659	0.628507	6.01682	2.13765	2.24354	0.690637	0.686343	1.28967	1.63581	1.07561	0.406009	4.05513	4.48699
	hsa-miR-145	1.2864	0.688885	1.34195	0.507097	0.956083	0.364344	1.10983	0.64902	1.38831	1.04905	0.304859	3.68969	0.724722	2.21376	0.877518	1.87642	1.19645	1.04427	0.783769	1.30994	0.93271	1.01767	0.192391	2.3186	3.03196	1.17548	2.17535	0.764644	3.83241	0.790726	0.740848	0.445424	1.45235	1.38045	1.01396	1.31403	1.24401	5.82395	2.34899	2.00934	0.935624	0.547147	1.68063	1.16231	1.08143	0.409969	10.2319	6.96441
	hsa-miR-150	0.784947	0.516438	0.524374	0.396576	0.555584	0.141772	1.60956	0.911722	0.681444	1.06758	0.394604	0.957605	0.414804	0.891002	0.844694	0.777026	0.212945	0.99896	0.914149	0.904066	1.21125	1.00711	0.123492	1.84229	0.449534	1.14274	1.14486	0.568592	3.75679	0.848802	0.569394	0.550761	1.43144	1.34773	1.55914	1.30473	1.17834	5.51267	2.38872	1.80882	0.551239	1.0701	1.28677	1.31745	1.05639	0.306835	4.96055	3.53693
	hsa-miR-183	1.3192	1.25151	0.407725	0.198563	0.794249	0.497218	0.322342	16.0518	0.193267	5.52248	7.44557	#VALUE!	1.22944	1.51152	0.244008	#VALUE!	#VALUE!	0.209933	2.33755	0.626766	3.25126	1.60638	1.23996	#VALUE!	#VALUE!	#VALUE!	#VALUE!	#VALUE!	#VALUE!	#VALUE!	#VALUE!	#VALUE!	#VALUE!	#VALUE!	#VALUE!	#VALUE!	#VALUE!	#VALUE!	#VALUE!	#VALUE!	#VALUE!	#VALUE!	#VALUE!	#VALUE!	#VALUE!	#VALUE!	#VALUE!	#VALUE!
	hsa-miR-199a	0.0306352	#VALUE!	0.0139493	#VALUE!	#VALUE!	#VALUE!	0.0345621	1130.96	0.0255831	377.007	533.126	#VALUE!	#VALUE!	#VALUE!	#VALUE!	#VALUE!	#VALUE!	#VALUE!	#VALUE!	#VALUE!	#VALUE!	#VALUE!	#VALUE!	#VALUE!	#VALUE!	#VALUE!	#VALUE!	#VALUE!	#VALUE!	#VALUE!	#VALUE!	#VALUE!	#VALUE!	#VALUE!	#VALUE!	#VALUE!	#VALUE!	#VALUE!	#VALUE!	#VALUE!	#VALUE!	#VALUE!	#VALUE!	#VALUE!	#VALUE!	#VALUE!	#VALUE!	#VALUE!
	hsa-miR-199a-3p	2.04817	1.01419	1.52767	0.35388	1.23598	0.626901	1.52133	0.611461	1.075	1.06926	0.371475	2.43008	0.924663	1.58447	1.31039	1.5624	0.553074	1.232	1.31403	0.713013	0.866337	1.03134	0.249367	1.24531	1.83974	0.855298	1.31345	0.404774	3.98202	0.902187	0.529059	0.526133	1.48485	1.44983	0.937083	0.964097	1.30428	3.87783	1.77082	1.22506	1.02473	0.368631	1.7222	1.53714	1.16318	0.525077	4.82072	10.023
	hsa-miR-200b	1.86865	1.08223	1.40932	0.403881	1.19102	0.533448	1.06955	1.04681	0.893165	1.00317	0.0783399	1.18427	0.525222	0.817902	0.908778	0.859043	0.235253	0.956608	0.773246	1.25963	1.07326	1.01569	0.176841	1.84038	0.949344	1.24488	1.34487	0.370571	3.56524	0.568014	0.837407	0.589678	1.39009	1.26028	1.37936	1.4152	1.22944	5.97525	2.49981	2.00776	0.570382	1.16473	0.834509	1.80375	1.09334	0.461048	6.52397	4.96829
	hsa-miR-206	0.797008	0.0187063	1.16044	0.0349798	0.502783	0.493013	0.349573	6.04468	0.473248	2.28917	2.65603	7.70743	4.88463	3.83506	0.736751	4.29097	2.49324	1.10133	2.73066	0.579247	0.574051	1.24632	0.883349	1.70468	3.15033	1.55995	2.13832	0.718033	123.597	0.138937	0.123836	0.47025	31.0825	53.4135	0.195976	0.288521	0.165024	4.81238	1.36547	1.99059	2.88736	0.0818286	1.12486	3.76265	1.96418	1.44347	10.8203	2.08445
	hsa-miR-20a	2.06909	1.03742	1.17446	0.734584	1.25389	0.496841	1.14393	0.93368	0.936272	1.00463	0.0985078	0.684205	0.213085	1.90066	0.423519	0.805367	0.654016	0.455809	0.900314	1.34025	1.81819	1.12864	0.506233	2.6468	0.319359	1.1601	1.37542	0.962297	2.47641	0.955447	0.68172	0.619961	1.18338	0.757131	2.93579	2.45335	3.68777	10.1594	4.80909	3.12019	0.691476	1.32386	0.790452	1.38199	1.04694	0.308661	7.39346	8.37594
	hsa-miR-22	7.1834	0.627926	1.24028	0.526924	2.39463	2.77824	1.26634	0.722298	1.09328	1.02731	0.226951	0.66216	0.368376	0.904536	0.26948	0.551138	0.249975	0.563407	0.88715	1.12916	1.77184	1.08789	0.442966	2.17385	0.838133	0.719591	1.24386	0.659381	3.67884	0.881632	0.542333	0.568507	1.41783	1.3122	1.19416	1.46104	1.96837	7.84624	3.11745	2.74429	0.782954	0.738669	1.1065	1.56266	1.04769	0.329479	6.64606	4.78825
	hsa-miR-221	4.01574	0.882499	1.02361	0.396026	1.57947	1.42572	1.26986	0.829703	0.949123	1.01623	0.185852	3.04038	0.770171	1.94295	0.648532	1.60051	0.972909	1.04844	0.522408	1.2581	1.4512	1.07004	0.346778	2.46742	0.704172	0.902501	1.35803	0.788622	3.26255	0.966606	0.495515	0.639936	1.34115	1.12237	1.2739	1.35496	1.75473	8.96467	3.33706	3.25419	0.856931	0.576043	2.42041	0.836971	1.17259	0.728903	8.06822	5.66961
	hsa-miR-223	1.52133	1.0698	0.832969	0.4188	0.960724	0.398804	1.08699	1.15615	0.79572	1.01295	0.156181	1.30586	0.661586	2.03637	0.804965	1.2022	0.537737	1.00486	0.682547	0.98555	1.47939	1.03809	0.285053	1.88296	0.382095	1.11034	1.12513	0.612814	1.92786	1.05117	0.750019	0.657927	1.09674	0.501401	2.11001	1.90165	2.06372	6.47666	3.13801	1.92912	0.897665	0.998788	0.882244	1.26422	1.01073	0.153047	5.57704	4.63478
	hsa-miR-23a*	#VALUE!	#VALUE!	#VALUE!	#VALUE!	#VALUE!	#VALUE!	#VALUE!	#VALUE!	#VALUE!	#VALUE!	#VALUE!	#VALUE!	#VALUE!	#VALUE!	#VALUE!	#VALUE!	#VALUE!	#VALUE!	#VALUE!	#VALUE!	#VALUE!	#VALUE!	#VALUE!	#VALUE!	#VALUE!	#VALUE!	#VALUE!	#VALUE!	#VALUE!	#VALUE!	#VALUE!	#VALUE!	#VALUE!	#VALUE!	#VALUE!	#VALUE!	#VALUE!	#VALUE!	#VALUE!	#VALUE!	#VALUE!	#VALUE!	#VALUE!	#VALUE!	#VALUE!	#VALUE!	#VALUE!	#VALUE!
	hsa-miR-23a	1.29265	0.623445	1.25731	0.286247	0.864912	0.427228	1.09076	0.93002	0.985777	1.00219	0.0666395	1.62394	0.49363	0.859458	0.370232	0.836816	0.488764	1.17405	0.659982	0.964264	1.33839	1.03417	0.253487	2.53898	0.679833	1.04627	1.42169	0.804081	2.49363	0.699914	0.715116	0.801209	1.17747	0.76087	1.19789	1.29729	1.26532	4.74859	2.12727	1.51384	0.704417	0.662733	1.57844	1.35707	1.07567	0.400097	2.83431	3.99169
	hsa-miR-23b	5.83743	1.25643	1.37682	0.97288	2.36089	2.01253	2.88252	0.148479	2.33647	1.78916	1.18136	1.98435	0.765601	2.01763	2.95604	1.93091	0.77769	47.3622	1.02574	0.636692	1.5312	12.639	20.05	0.343092	1.29744	0.951097	0.863876	0.394462	6.00709	0.79756	73.1946	0.208724	20.052	30.7648	0.782005	0.593883	1.19852	7.39859	2.49325	2.84054	0.844548	0.74342	1.0412	1.5297	1.03972	0.302477	9.02859	15.873
	hsa-miR-342-3p	0.503129	1.01889	0.645729	0.523769	0.67288	0.20707	0.89751	1.3632	0.817335	1.02602	0.240663	1.02687	0.487086	1.35684	0.925465	0.949065	0.310771	0.956111	0.857524	0.802321	1.52019	1.03404	0.286035	2.2642	0.381565	1.04826	1.23134	0.779407	2.22068	0.969961	0.72951	0.636397	1.13914	0.636179	2.56063	1.52997	2.40577	5.61973	3.02903	1.54651	0.644164	1.16352	0.933356	1.42949	1.04263	0.289392	2.94037	2.57398
	hsa-miR-365	4.62782	0.517036	1.42537	0.599293	1.79238	1.67514	1.37205	0.592684	1.22972	1.06482	0.338869	2.82647	0.905634	1.31768	0.646624	1.4241	0.84428	1.1042	1.07923	0.817902	1.02598	1.00683	0.112675	2.06122	1.04066	1.01361	1.37183	0.487599	2.61988	0.825019	0.577743	0.800792	1.20586	0.822057	1.24531	1.25223	0.700521	4.5678	1.94147	1.53275	1.08185	0.397355	1.8245	1.275	1.14468	0.510289	3.79803	2.25363
	hsa-miR-382	1.27074	0.763483	1.66748	0.315709	1.00435	0.510624	1.12636	0.74312	1.19471	1.0214	0.198741	2.32141	0.593369	0.946057	0.306721	1.04189	0.772658	2.3933	0.88454	0.402762	1.17284	1.21336	0.734691	1.14255	1.84965	0.996714	1.32964	0.372493	2.89638	0.433544	1.49407	0.533016	1.33925	0.989816	0.539801	1.04427	0.39708	4.1253	1.52661	1.5195	0.879344	0.523587	1.25658	1.72848	1.097	0.447326	3.70828	4.57493
	hsa-miR-423-3P	1.48144	1.91057	1.23456	0.808321	1.35872	0.399359	1.07773	0.989657	0.937571	1.00165	0.0578463	1.21209	0.51033	1.32088	0.657243	0.925136	0.347415	0.773514	0.847626	1.15149	1.32455	1.02429	0.223849	2.37265	0.671054	1.64547	1.56306	0.697114	3.49793	0.88546	0.718719	0.449222	1.38783	1.22817	2.41705	1.65778	1.53289	5.13815	2.68647	1.45536	0.577643	1.35121	1.10133	1.16332	1.04838	0.286929	3.11126	2.54647
	hsa-miR-423-5p	1.09632	0.943221	0.880056	0.666957	0.896638	0.154167	0.919975	1.20136	0.904797	1.00871	0.136364	1.10995	0.300097	1.07214	0.59152	0.768429	0.338937	0.48954	0.684679	1.58722	1.8797	1.16028	0.5865	1.73147	0.280292	1.64832	1.22003	0.665362	2.0181	0.92916	0.799406	0.667112	1.10345	0.536144	2.39786	2.16858	3.26651	5.27712	3.27752	1.22495	0.53357	1.48839	0.821167	1.53342	1.09414	0.429287	4.88124	2.72877
	hsa-miR-433	0.521233	0.434372	1.24488	0.48734	0.671955	0.332221	1.13367	0.75891	1.16231	1.0183	0.183787	2.01008	1.16655	0.545348	1.03329	1.18882	0.527542	1.08994	0.476071	1.01695	1.89507	1.11951	0.50668	0.798852	1.67365	1.54007	1.33753	0.384784	2.54206	0.843231	0.232612	2.00555	1.40587	0.914283	1.50368	1.97726	1.60158	4.79157	2.46852	1.35281	1.91919	0.148496	1.72847	2.03003	1.45655	0.762867	2.81425	0.966438
	hsa-miR-484	0.416773	2.41385	1.00789	0.570909	1.10235	0.787622	0.652176	1.86391	0.82264	1.11291	0.535579	1.25245	0.436106	1.23692	0.925785	0.962814	0.330837	1.17589	0.551239	1.16211	1.32754	1.05419	0.297546	1.5689	0.185533	1.90495	1.21979	0.744088	1.07904	0.72284	1.0459	1.22582	1.0184	0.183585	2.45547	2.40661	3.69097	3.10157	2.91366	0.525966	0.9586	1.21335	0.618566	1.38992	1.04511	0.290096	2.29024	2.13835
	hsa-miR-486	0.584389	0.599571	0.828171	0.641714	0.663461	0.097387	0.833353	1.16473	1.03025	1.00945	0.136083	0.82502	0.260888	1.16191	0.390799	0.659655	0.357388	0.34929	0.869646	1.51309	2.17573	1.22694	0.685568	1.82513	0.205186	0.988286	1.0062	0.661461	2.65922	1.05263	0.642158	0.556325	1.22758	0.847569	4.02364	3.47136	3.06843	10.0945	5.16449	2.86648	0.533109	2.13095	0.78758	1.11767	1.14233	0.607245	5.18286	3.08603
	hsa-miR-574-3p	0.90417	1.15242	0.939957	0.568277	0.891206	0.209202	0.86314	1.37237	0.844206	1.02657	0.244637	1.14235	0.399426	1.55617	0.715984	0.953481	0.436545	1.10114	0.766841	1	1.18427	1.01306	0.156418	1.03133	0.322306	0.576143	0.643259	0.293321	1.31997	0.532369	3.71536	0.383022	1.48768	1.3345	1.82861	1.8097	1.48221	5.71895	2.70987	1.74274	0.805943	0.959098	1.12175	1.15329	1.01002	0.138968	4.23687	2.89989
	hsa-miR-9*	1.00185	2.19112	0.895439	63.4552	16.8859	26.8916	0.966383	0.6758	1.5312	1.0578	0.355149	1.91156	0.407466	2.08746	0.743162	1.28741	0.724595	1.24466	0.828027	0.414014	2.34364	1.20758	0.718647	0.980099	0.369335	0.560194	0.636543	0.255121	1.18018	0.999307	0.744839	1.13839	1.01568	0.170103	1.22859	5.03155	0.467163	6.229	3.23907	2.44326	0.639937	3.14705	0.293208	1.69349	1.44342	1.11057	10.4469	15.1264
	mmu-miR-1195	#VALUE!	#VALUE!	#VALUE!	#VALUE!	#VALUE!	#VALUE!	#VALUE!	#VALUE!	#VALUE!	#VALUE!	#VALUE!	#VALUE!	#VALUE!	#VALUE!	#VALUE!	#VALUE!	#VALUE!	#VALUE!	#VALUE!	#VALUE!	#VALUE!	#VALUE!	#VALUE!	#VALUE!	#VALUE!	#VALUE!	#VALUE!	#VALUE!	#VALUE!	#VALUE!	#VALUE!	#VALUE!	#VALUE!	#VALUE!	#VALUE!	#VALUE!	#VALUE!	#VALUE!	#VALUE!	#VALUE!	#VALUE!	#VALUE!	#VALUE!	#VALUE!	#VALUE!	#VALUE!	#VALUE!	#VALUE!
	mmu-miR-1896	0.377531	2.16846	0.345479	0.656865	0.887083	0.749649	0.458714	2.53444	0.860154	1.28444	0.898951	1.67133	0.661127	1.8302	1.09051	1.31329	0.46646	1.17854	0.632002	0.88148	1.52309	1.05378	0.332941	2.57041	0.556712	2.83431	1.98715	1.01719	1.16797	0.462652		1.85061	1.16041	0.566656	4.02503	2.16145	4.40456	3.65786	3.56223	0.85074	0.885767	1.30948	0.566049	1.52309	1.0711	0.370994	0.530711	1.29235
	mmu-miR-1897-5p	0.767196	0.620141	0.188635	1.05093	0.656725	0.311468	0.332786	9.50487	0.316147	3.3846	4.32769	0.406831	0.675722	0.278259	4.60595	1.49169	1.80373	0.772443	2.60359	0.615786	0.807481	1.19982	0.81367	0.811972	1.90726	1.95139	1.55687	0.527033	2.00347	1.10458	0.894715	0.505051	1.12695	0.549882	7.76239	0.595635	1.06179	4.25895	3.41969	2.87656	1.52573	1.40493	0.730775	0.638386	1.07496	0.394061	13.595	3.83174
	mmu-miR-1935	#VALUE!	#VALUE!	#VALUE!	#VALUE!	#VALUE!	#VALUE!	#VALUE!	#VALUE!	#VALUE!	#VALUE!	#VALUE!	#VALUE!	#VALUE!	#VALUE!	#VALUE!	#VALUE!	#VALUE!	#VALUE!	#VALUE!	#VALUE!	#VALUE!	#VALUE!	#VALUE!	#VALUE!	0.785537	#VALUE!	#VALUE!	#VALUE!	1.42974	0.576642	1.5473	0.783905	1.0844	0.41281	#VALUE!	#VALUE!	#VALUE!	#VALUE!	#VALUE!	#VALUE!	#VALUE!	#VALUE!	#VALUE!	#VALUE!	#VALUE!	#VALUE!	#VALUE!	#VALUE!
	mmu-miR-202	0.334868	0.246502	0.371303	0.317464	0.317534	0.0453795	0.755062	2.10186	0.630106	1.16234	0.666294	1.16514	0.356877	0.821595	1.15309	0.874174	0.328942	0.601026	0.938546	1.04645	1.69408	1.07002	0.395994	1.39571	0.244855	0.842647	0.827738	0.469953	1.60103	1.28521	0.620284	0.783497	1.0725	0.391347	2.63034	2.15734	1.72817	5.00458	2.88011	1.26739	0.874937	2.16482	0.877974	0.601339	1.12977	0.608054	3.78948	4.0111
	mmu-miR-28*	3.72266	0.947591	2.17247	0.469219	1.82798	1.25795	1.37777	0.599293	1.21111	1.06272	0.334684	0.991374	0.479134	0.980439	0.18705	0.659499	0.342375	1.57844	0.851158	1.0796	0.689442	1.04966	0.335286	2.48328	2.02827	0.692194	1.73458	0.760128	7.50187	0.476732	0.284057	0.984354	2.31175	3.00742	0.949507	1.12603	0.417038	6.33019	2.20569	2.39554	1.00923	0.49974	1.23906	1.6002	1.08706	0.399192	5.46321	3.20372
	mmu-miR-29b*	#VALUE!	#VALUE!	#VALUE!	#VALUE!	#VALUE!	#VALUE!	#VALUE!	#VALUE!	#VALUE!	#VALUE!	#VALUE!	#VALUE!	#VALUE!	#VALUE!	#VALUE!	#VALUE!	#VALUE!	#VALUE!	#VALUE!	#VALUE!	#VALUE!	#VALUE!	#VALUE!	#VALUE!	#VALUE!	#VALUE!	#VALUE!	#VALUE!	#VALUE!	#VALUE!	#VALUE!	#VALUE!	#VALUE!	#VALUE!	#VALUE!	#VALUE!	#VALUE!	#VALUE!	#VALUE!	#VALUE!	#VALUE!	#VALUE!	#VALUE!	#VALUE!	#VALUE!	#VALUE!	#VALUE!	#VALUE!
	mmu-miR-344	1.00905	3.70635	0.558644	3.4438	2.17946	1.40773	0.79664	1.07848	1.16393	1.01302	0.156927	0.98163	0.742905	4.57335	2.27403	2.14298	1.51928	1.38823	0.900158	0.862891	0.927391	1.01967	0.214019	2.76974	0.25415	2.12101	1.71497	1.06637	0.84367	1.30112	0.993609	0.916845	1.01381	0.174142	3.52409	3.72503	7.54881	2.32987	4.28195	1.96007	0.85812	1.1952	0.561069	1.73779	1.08804	0.437097	4.86857	2.73303
	mmu-miR-345	2.79271	0.683337	0.947809	0.797562	1.30535	0.863833	0.517154	1.7699	1.09253	1.12653	0.511996	0.672451	0.534589	1.59826	0.917322	0.930654	0.409087	0.49124	1.04572	1.24014	1.56971	1.0867	0.391503	1.93925	0.578946	2.10599	1.5414	0.683952	4.84502	1.27235	0.185887	0.872664	1.79398	1.80386	1.78386	1.2492	1.7207	5.16225	2.479	1.56289	0.810565	0.422786	1.3333	2.18859	1.18881	0.661494	4.47069	3.60875
	mmu-miR-345-5p	3.72955	0.670356	1.21926	0.583579	1.55068	1.28136	1.51572	0.74072	0.890693	1.04904	0.33562	1.12486	0.444344	0.897355	0.241945	0.677127	0.350906	0.626658	0.797055	1.83115	1.09335	1.08705	0.460918	1.38896	1.13053	1.74352	1.421	0.251274	3.36126	0.887611	0.588046	0.569986	1.35172	1.16704	0.714002	1.9	1.29415	3.79737	1.92638	1.15876	0.67315	0.729005	1.51571	1.34444	1.06558	0.370022	4.27744	2.05445
	mmu-miR-34c*	0.577142	0.735095	0.806083	0.789494	0.726954	0.0903916	1.41421	0.745872	0.948027	1.03604	0.279857	1.87742	0.469029	1.23093	1.88002	1.36435	0.580637	0.333267	1.72877	1.49666	1.1597	1.1796	0.528866	1.03886	0.200685	0.504526	0.581357	0.34647	0.901251	2.40494	0.558256	0.82645	1.17272	0.72276	4.34694	3.16674	1.54649	2.14058	2.80019	1.06462	0.590906	1.98343	1.15349	0.739694	1.11688	0.541103	6.01473	1.19706
	mmu-miR-351	2.7882	0.296959	2.61776	1.16743	1.71759	1.03409	1.53616	1.31616	0.4946	1.11564	0.448233	0.612063	0.618459	0.586722	0.977217	0.698615	0.161288	0.722841	1.2832	0.576243	1.87092	1.1133	0.51082	2.11074	1.31928	1.58859	1.67287	0.328563	6.29301	0.283565	0.419211	1.33677	2.08314	2.4641	0.855595	1.15749	1.10726	8.93211	3.01311	3.41925	0.74639	0.664803	1.46917	1.37173	1.06302	0.36024
	mmu-miR-376b	#VALUE!	#VALUE!	#VALUE!	#VALUE!	#VALUE!	#VALUE!	#VALUE!	#VALUE!	#VALUE!	#VALUE!	#VALUE!	#VALUE!	#VALUE!	#VALUE!	#VALUE!	#VALUE!	#VALUE!	#VALUE!	#VALUE!	#VALUE!	#VALUE!	#VALUE!	#VALUE!	#VALUE!	#VALUE!	#VALUE!	#VALUE!	#VALUE!	#VALUE!	#VALUE!	#VALUE!	#VALUE!	#VALUE!	#VALUE!	#VALUE!	#VALUE!	#VALUE!	#VALUE!	#VALUE!	#VALUE!	#VALUE!	#VALUE!	#VALUE!	#VALUE!	#VALUE!	#VALUE!	#VALUE!	#VALUE!
	mmu-miR-494	23.4362	226.862	62.0203	114.855	106.793	76.5415	0.000138164	147.203	49.1686	65.4574	61.1893	1.48968	6.92382e-06	1.5042	0.807761	0.950412	0.616667	1.48761	0.756808	0.980779	0.905635	1.03271	0.274729	1.33793	3.47617e-07	3.77899	1.70564	1.56452	1.25267	0.71847	1.03958	1.06881	1.01988	0.192236	87.1543	74.3623	205.43	55.6573	105.651	58.6861	29.7434	26.7691	5.27124e-05	23.8266	20.0848	11.7831	42.8433	72.7562
	mmu-miR-503*	1.00486	0.711533	1.1479	0.415523	0.819955	0.281541	0.793334	1.47427	0.855002	1.04087	0.307493	1.09638	0.402971	0.815496	0.628833	0.735921	0.254258	1.17344	0.787718	0.899223	1.20309	1.01587	0.17716	0.848802	0.512812	0.876909	0.746175	0.165411	2.23845	1.12467	0.668268	0.594398	1.15645	0.656879	2.85997	1.31494	0.776469	5.73185	2.67081	1.92566	0.766311	1.16231	1.6245	0.691117	1.06106	0.3713	5.35635	5.21349
	mmu-miR-685	1.46883	1.20303	1.09556	0.89917	1.16665	0.205691	1.23942	0.749327	1.07674	1.02183	0.203812	1.42899	0.47698	2.31017	0.592136	1.20207	0.737759	0.938221	1.23285	1.12818	0.76631	1.01639	0.178888	0.983333	0.792098	0.660555	0.811995	0.132522	1.28054	0.8986	0.793196	1.09562	1.01699	0.186909	0.481715	0.549141	0.411581	1.05135	0.623448	0.251794	1.62817	0.427279	1.47044	0.977555	1.12586	0.469324	1.86316	1.22923
	mmu-miR-702	0.560065	1.57425	0.8825	1.61851	1.15883	0.452427	0.814884	1.55797	0.787672	1.05351	0.35688	0.552099	1.35943	2.64084	1.99585	1.63705	0.773067	0.297714	0.675019	1.36037	3.65786	1.49774	1.30403	1.54703	122.234	8.11449	43.9651	55.4093	1.18468	0.329306	6.24413	0.410512	2.04216	2.44887	3.25803	258.855	6.70855	5.89708	68.6797	109.805	1.30586	1.40056	0.37579	1.45498	1.1343	0.441163	1.19065	2.89136
	mmu-miR-706	12.6319	0.578746	3.2898	1.05117	4.38791	4.8686	6.02934	0.275095	0.602904	2.30245	2.63871	6.65528	0.666419	0.873877	0.545065	2.18516	2.5835	0.418848	1.93388	2.0484	0.602696	1.25096	0.744136	0.739053	9.90908	1.48118	4.0431	4.15892	2.67354	0.639382	0.429506	1.36202	1.27611	0.877832	0.0834179	0.532371	0.0665923	2.40411	0.771622	0.96085	0.528692	0.290881	2.70663	2.40244	1.48216	1.08103	3.84771	0.829894
	mmu-miR-741	0.00464534	5.31475	#VALUE!	0.006315	#VALUE!	#VALUE!	2.28628	8.95691	0.048833	3.76401	3.78384	#VALUE!	#VALUE!	#VALUE!	#VALUE!	#VALUE!	#VALUE!	#VALUE!	#VALUE!	#VALUE!	#VALUE!	#VALUE!	#VALUE!	#VALUE!	#VALUE!	#VALUE!	#VALUE!	#VALUE!	#VALUE!	#VALUE!	#VALUE!	#VALUE!	#VALUE!	#VALUE!	#VALUE!	#VALUE!	#VALUE!	#VALUE!	#VALUE!	#VALUE!	#VALUE!	#VALUE!	#VALUE!	#VALUE!	#VALUE!	#VALUE!	#VALUE!	#VALUE!
	mmu-miR-877*	0.603601	1.27515	0.777906	0.726818	0.845869	0.255816	0.684284	1.79585	0.813755	1.09796	0.496303	1.16635	0.260075	1.62563	0.811689	0.965936	0.499348	0.625898	0.527777	1.44995	2.08782	1.17286	0.638208	1.57544	0.21327	1.49252	1.09374	0.623507	1.55159	0.834942	1.04954	0.735476	1.04289	0.314869	3.35427	2.45037	3.18214	4.61714	3.40098	0.779868	0.802181	1.47734	0.691116	1.22095	1.0479	0.317031	2.83579	1.84006
	rno-miR-219-1-3p	#VALUE!	#VALUE!	#VALUE!	#VALUE!	#VALUE!	#VALUE!	#VALUE!	#VALUE!	#VALUE!	#VALUE!	#VALUE!	#VALUE!	#VALUE!	#VALUE!	#VALUE!	#VALUE!	#VALUE!	#VALUE!	#VALUE!	#VALUE!	#VALUE!	#VALUE!	#VALUE!	#VALUE!	#VALUE!	#VALUE!	#VALUE!	#VALUE!	#VALUE!	#VALUE!	#VALUE!	#VALUE!	#VALUE!	#VALUE!	#VALUE!	#VALUE!	#VALUE!	#VALUE!	#VALUE!	#VALUE!	#VALUE!	#VALUE!	#VALUE!	#VALUE!	#VALUE!	#VALUE!	#VALUE!	#VALUE!
	U6 snRNA	1	1	1	1	1	0	1	1	1	1	0	1	1	1	1	1	0	1	1	1	1	1	0	1	1	1	1	0	1	1	1	1	1	0	1	1	1	1	1	0	1	1	1	1	1	0	1	1
					U	22					41						17						39					30						39						36						38
					D	17					0						20						0					8						0						0						0
[truncated: 57 more columns]

## Sheet: Heat map
			Therapeutic group (100 TCID50)
		D1	D2	D3	D4	D5	D6	D7	D8	D9
	hsa-let-7e	1.24818	0.654972	0.570363	2.78793	4.93003	2.79369	1.33208	1.20599	0.291881
	hsa-miR-130a	1.72465	0.819709	1.21149	2.13765	3.22795	1.99694	1.12486	1.15467	0.536135
	hsa-miR-145	0.956083	1.87642	2.17535	2.34899	5.64689	2.35514	1.71146	2.44982	0.582789
	hsa-miR-150	0.555584	0.777026	1.14486	2.38872	3.22262	1.98017	1.488	1.97906	0.713213
	hsa-miR-199a-3p	1.23598	1.5624	1.31345	1.77082	5.0616	1.80478	1.51191	2.46375	0.68729
	hsa-miR-200b	1.19102	0.859043	1.34487	2.49981	4.19406	3.49762	2.0031	1.54592	0.509133
	hsa-miR-20a	1.25389	0.805367	1.37542	4.80909	5.92783	3.85759	2.45096	1.24084	0.588392
	hsa-miR-22	2.39463	0.551138	1.24386	3.11745	3.98476	2.94199	1.32852	1.1719	0.44808
	hsa-miR-221	1.57947	1.60051	1.35803	3.33706	5.01287	3.31741	1.63706	1.78561	0.637528
	hsa-miR-223	0.960724	1.2022	1.12513	3.13801	3.7968	2.55262	1.35172	1.19411	0.426833
	hsa-miR-23a	0.864912	0.836816	1.42169	2.12727	2.62319	2.83768	1.78996	1.34445	0.463516
	hsa-miR-342-3p	0.67288	0.949065	1.23134	3.02903	2.33926	2.13413	1.28252	1.82463	0.666197
	hsa-miR-365	1.79238	1.4241	1.37183	1.94147	2.42029	1.51686	1.51124	2.28723	0.700148
	hsa-miR-382	1.00435	1.04189	1.32964	1.52661	2.59406	0.829045	2.87337	1.14422	1.79993
	hsa-miR-423-3P	1.35872	0.925136	1.56306	2.68647	2.35269	2.4829	2.04015	2.58036	0.742166
	hsa-miR-423-5p	0.896638	0.768429	1.22003	3.27752	2.86678	2.05328	1.70644	1.65959	0.77724
	hsa-miR-433	0.671955	1.18882	1.33753	2.46852	1.9575	1.04293	2.41863	3.70946	4.58612
	hsa-miR-484	1.10235	0.962814	1.21979	2.91366	1.84715	1.78233	1.94558	2.85092	0.894685
	hsa-miR-486	0.663461	0.659655	1.0062	5.16449	3.02105	2.33248	2.68462	1.62579	0.758068
	hsa-miR-574-3p	0.891206	0.953481	0.643259	2.70987	2.89045	2.38062	1.79376	2.154	0.508164
	mmu-miR-1896	0.887083	1.31329	1.98715	3.56223	1.09903	2.00954	4.21608	3.34535	1.83333
	mmu-miR-1897-5p	0.656725	1.49169	1.55687	3.41969	6.1225	3.06621	1.47609	3.80017	2.86967
	mmu-miR-202	0.317534	0.874174	0.827738	2.88011	3.08861	3.38429	1.55396	1.4197	0.282664
	mmu-miR-28*	1.82798	0.659499	1.73458	2.20569	3.62554	1.88518	2.75025	2.53313	0.51847
	mmu-miR-344	2.17946	2.14298	1.71497	4.28195	2.86271	2.26703	3.19543	2.47218	0.559543
	mmu-miR-345	1.30535	0.930654	1.5414	2.479	2.51842	2.77471	1.57389	2.15435	0.527727
	mmu-miR-345-5p	1.55068	0.677127	1.421	1.92638	2.07981	2.89158	2.29338	2.45795	0.501173
	mmu-miR-34c*	0.726954	1.36435	0.581357	2.80019	2.42694	4.32854	2.17999	1.46203	0.497311
	mmu-miR-351	1.71759	0.698615	1.67287	3.01311	0.443206	2.91845	4.06511	9.10566	0.906027
	mmu-miR-503*	0.819955	0.735921	0.746175	2.67081	4.2721	1.97788	3.73945	1.54398	0.517216
	mmu-miR-685	1.16665	1.20207	0.811995	0.623448	1.34639	1.48219	1.09696	1.38023	1.00951
	mmu-miR-706	4.38791	2.18516	4.0431	0.771622	1.41324	0.641729	1.96809	3.18271	3.28569
	mmu-miR-877*	0.845869	0.965936	1.09374	3.40098	2.08834	1.67003	1.62204	2.16689	0.580969
	U6 snRNA	1	1	1	1	1	1	1	1	1
